# Supplementary material for: Lack of SPNS1 results in accumulation of lysolipids and lysosomal storage disease in mouse models
Source: JCI Insight. 2024 Mar 7;9(8):e175462. doi: 10.1172/jci.insight.175462 (PMC11141868; doi:10.1172/jci.insight.175462)
Supplement: Supplemental tables 1-16 [file jciinsight-9-175462-s108.xlsx]

## Sheet: Directory
Table	Legend	Samples	Analysis
S1	Sphingolipids and phospholipid analysis from brains of controls and gSpns1-KO embryos.	embryonic brains of wildtype (WT), Heterozygous (HET) and global Spns1 KO (gSpns1-KO)
S2	Sphingolipids and phospholipid analysis from livers of controls and gSpns1-KO embryos.
S3	Metabolomic analysis of Lysophospholipids and Sphingolipids from liver tissues of controls and gSpns1-cKOs	Control 1, 2, 3, 4, 5	5 samples from different control mice
S4	Metabolomic analysis of phospholipids and cholesterol from liver tissues of controls and gSpns1-cKOs	gSpns1-cKO 1, 2, 3, 4, 5	5 samples from different Spns1 conditional knockout mice
S5	Metabolomic analysis results for all lipid metabolites from liver tissues of controls and gSpns1-cKOs
S6	Metabolomic analysis of levels of amino acid metabolites from liver tissues of controls and gSpns1-cKOs
S7	Metabolomic analysis of levels of carbohydrate metabolites from liver tissues of controls and gSpns1-cKOs
S8	Metabolomic analysis of levels of nucleotide, vitamin, and cofactor metabolites from liver tissues of controls and gSpns1-cKOs
S9	Lipidomic analysis of WT and SPNS1-KO in HEK293 cells.
S10	Lipidomic analysis of WT and SPNS1-KO in CHO cells.
S11	Lipidomic analysis of WT, SPNS1-KO, and NPC1 knockout in HEK cells.
S12	Sphingolipid (SL) analysis of whole liver tissues in gSpns1-cKO mice	5 control, 4 KO (C1, C2, C3, C4,C5), 4 KO (Ko1, Ko2, KO3, KO4)	Cer, HexCer, Hex2Cer, SM and Sph
S13	Phospholipid (PL) analysis of whole liver tissues in gSpns1-cKO mice	5 control(C1, C2, C3, C4,C5), 4 KO (Ko1, Ko2, KO3, KO4)	LPC, LPE, PC, PE, PI
S14	Sphingolipid analysis of lysosome extraction from Liver tissues in gSpns1-cKO mice	3 control (C1, C2, C3), 3 KO (KO1, KO2, KO3)	Cer, HexCer, Hex2Cer, SM and Sph
S15	Phospholipid analysis of lysosome extraction from Liver tissues in gSpns1-cKO mice	3 control (C1, C2, C3), 3 KO (KO1, KO2, KO3)	LPC, LPE, PC, PE
S16	RNA-sequencing results of whole liver tissues from control and gSpns1-cKO mice.	3 control (C1, C2, C3), 3 KO (KO1, KO2, KO3)

## Sheet: S1_E13.5_brain
Sphingolipid analysis of E13.5 SPNS1 brains, in pmol-normalized to mg protein
Samples				Cer d18:0/16:0	Cer d18:0/18:0	Cer d18:1/14:0	Cer d18:1/16:0	Cer d18:1/18:0	Cer d18:1/20:0	Cer d18:1/22:0	Cer d18:1/22:1	Cer d18:1/24:0	Cer d18:1/24:1	Cer d18:1/24:2	Cer d18:1/26:0	Cer d18:1/26:1	Cer d18:2/16:0	Cer d18:2/18:0	Cer d18:2/20:0	Cer d18:2/22:0	Cer d18:2/24:0	Cer d18:2/24:1	Cer d18:2/24:2	HexCer d18:1/16:0	HexCer d18:1/18:0	HexCer d18:1/18:1	HexCer d18:1/20:0	HexCer d18:1/20:1	HexCer d18:1/22:0	HexCer d18:1/24:0	HexCer d18:1/24:1	HexCer d18:1/24:2	HexCer d18:2/18:0	SM 32:1	SM 32:2	SM 33:0	SM 33:1	SM 34:0	SM 34:1	SM 34:2	SM 35:0	SM 35:1	SM 36:0	SM 36:1	SM 36:2	SM 37:0	SM 37:1	SM 38:1	SM 38:2
HET_1				2.39993	2.48462	3.65308	279.352	158.404	9.99739	23.1217	5.21512	28.9612	77.8144	24.2194	0.507315	0.549455	39.0936	17.8497	2.19618	5.83004	7.61996	15.3164	2.97761	219.695	150.811	34.474	15.0248	22.6928	44.8251	51.1206	46.705	7.77327	6.71202	35.6369	1.06724	9.40752	32.7553	194.47	3778.74	125.724	197.739	19.5564	21.2073	476.919	380.382	872.219	106.701	74.286	10.9235
HET_2				2.73941	3.29068	4.91063	411.162	214.283	12.4644	28.048	6.82526	33.8655	94.2876	31.2615	0.552856	0.596238	49.4592	19.3838	2.7738	6.4909	9.06684	17.9125	3.49913	280.58	192.895	47.4889	16.9073	33.213	53.4606	65.4901	57.8766	12.2412	9.67883	39.3676	1.2488	13.7407	39.4748	220.013	3351.17	122.063	267.405	24.1784	20.3475	484.542	419.994	1140.18	123.636	68.0762	10.716
HET_3				2.67213	2.9918	5.64432	409.907	231.262	13.1968	30.9803	7.2484	37.1012	106.358	35.7948	0.590282	0.656061	51.8069	19.6968	2.80139	7.21032	9.63146	18.9992	3.9681	356.393	246.765	58.6299	24.3367	37.774	60.3367	71.7499	65.8674	12.7149	10.7409	40.1009	1.33166	14.2103	40.7825	202.247	3570.9	126.58	299.177	23.537	30.4734	474.968	427.952	1181.16	133.477	67.8177	9.82018
HET_4				2.418	2.16696	3.8415	274.805	166.245	9.04303	19.739	4.55508	24.4522	63.6658	22.5588	0.475417	0.460244	30.7283	12.6822	1.80741	4.31875	6.4779	12.125	2.5495	228.351	146.665	34.0517	13.6589	23.7031	37.7663	43.4917	41.7565	7.50272	8.08393	25.5237	0.705498	7.58079	26.1798	139.819	2072.93	67.0986	173.224	14.7131	19.5723	286.726	287.987	702.592	90.1565	41.202	6.88259
HET_5				2.43562	3.0968	4.26902	327.705	191.109	10.2955	21.1152	5.15951	31.8481	73.4059	26.266	0.748539	0.590204	37.974	15.502	1.88581	5.29874	7.84955	13.6626	2.92154	341.122	218.341	57.4078	19.5586	33.7862	54.1539	65.2897	56.8427	11.6254	10.2144	36.7945	1.02301	13.0971	39.5833	196.179	3011.42	110.426	278.825	21.6109	22.6384	412.704	454.016	1028.06	130.036	52.8308	8.71808
HET_6				2.38119	2.92745	4.25824	328.891	199.865	10.4153	25.3039	5.23067	31.1099	77.3966	27.3229	0.733195	0.542874	40.3315	18.3662	2.09643	5.39048	8.01139	14.2852	3.20688	274.206	194.461	45.2422	16.0637	29.7746	45.7293	60.7998	51.8352	9.15662	10.1091	33.6201	0.967375	11.3334	33.3728	182.966	3025.49	105.726	219.314	18.5062	19.3963	395.518	420.75	914.731	109.194	61.5878	8.58024
gSpns1-KO_1				3.14176	2.37092	4.05254	285.612	148.639	10.2915	22.252	5.60347	28.8547	71.0577	20.3986	0.630897	0.592152	32.9263	9.83759	1.88864	4.32896	6.42925	13.6478	2.28996	251.447	139.144	38.307	17.1073	22.2037	51.8598	57.3878	56.0127	9.71859	6.56463	50.0566	1.41841	13.7627	34.9158	254.765	4038.11	115.713	325.556	24.3861	25.1376	494.471	386.883	1334.75	174.382	81.4867	9.22735
gSpns1-KO_2				1.8762	1.48535	2.51944	187.114	88.4982	6.15493	12.8858	3.72911	16.9402	51.4336	14.3064	0.361522	0.433136	15.4376	5.60229	1.11865	2.33522	3.57682	8.78998	1.30372	132.788	73.2814	19.5211	9.20126	11.572	25.3712	30.8881	33.0918	5.76987	3.35786	28.0931	0.782457	7.69214	19.7951	136.766	1901.56	54.3423	185.267	13.6659	20.3949	242.888	210.406	752.531	101.05	35.0931	5.48206
gSpns1-KO_3				3.46949	3.35786	3.55443	293.153	167.737	10.4857	20.4884	5.848	26.4424	75.8345	21.5765	0.508278	0.601649	23.3351	9.85736	1.58029	3.61762	5.39168	10.8402	1.80495	233.294	156.679	34.0793	17.3129	23.6409	42.2029	51.4259	51.4533	9.35592	6.55378	42.4222	1.03216	13.805	33.0476	215.057	2983.27	78.6932	319.029	25.5222	30.3959	409.977	342.611	1450.05	171.509	57.8775	6.19665
gSpns1-KO_4				3.01093	2.67046	5.63898	409.071	179.743	12.7963	32.1361	7.63767	49.6514	114.793	32.6227	1.07644	1.10968	51.5366	13.3019	2.29904	5.92557	9.86678	18.578	3.52508	399.785	174.301	59.2766	22.2982	28.165	73.0204	87.9363	91.2373	15.5621	7.3011	53.3637	1.71662	15.632	42.6966	354.274	5845.63	155.522	354.934	30.4683	41.6444	622.499	492.295	1698.41	175.688	103.902	13.2652
gSpns1-KO_5				1.67582	2.13461	3.41859	273.231	145.865	9.62416	21.4623	5.03265	32.7519	78.6504	23.0686	0.617599	0.600991	31.4586	12.4693	1.74121	4.99892	8.15645	14.4902	3.05114	236.537	141.502	42.0715	14.3137	23.6069	45.3585	60.5531	57.157	11.3595	6.77658	41.1954	1.32874	14.9053	30.5529	208.354	3784.14	130.363	329.395	25.0643	27.2658	481.723	383.053	1371.81	172.562	67.9998	8.21671
WT_1				2.76353	2.05615	3.34032	261.704	138.02	8.4064	25.7055	4.29733	34.2776	76.6612	24.6304	0.8818	0.687536	35.7976	10.7422	1.8725	5.77669	8.10877	14.04	3.54473	250.552	121.104	42.1545	16.8683	19.6678	63.2272	78.9324	54.5104	12.1256	4.71157	45.3743	1.81425	10.0706	40.0518	338.628	5047.42	170.858	212.041	25.8943	30.4063	546.4	404.382	934.169	121.756	92.8346	15.6513
WT_2				2.85477	3.49124	3.85806	306.849	205.515	11.7039	23.8013	5.61906	29.4137	76.391	26.1462	0.463092	0.461309	43.4	18.5638	2.28203	5.37481	7.5053	14.6023	3.22292	271.99	198.263	45.3529	17.3368	32.3198	47.4622	56.0114	47.978	9.13675	8.05168	33.3334	0.955646	10.2565	36.3014	166.918	3066.14	98.4316	222.818	18.1121	21.0119	436.988	338.849	952.584	95.6737	69.1537	10.4924
WT_3				2.66784	2.25189	3.93056	309.08	183.435	11.3947	31.5495	5.74702	40.1646	101.072	36.441	0.743286	0.677205	50.3524	19.9586	2.83637	7.36576	11.1268	21.4047	4.55295	212.332	124.611	34.3849	14.103	21.1186	54.3389	67.2662	49.5465	10.5345	7.34782	45.8632	1.61863	11.1781	36.5491	255.274	3975.54	149.444	206.541	25.9441	25.7864	566.474	429.882	875.619	107.122	89.7625	13.0512
WT_4				2.96968	2.92824	5.23177	412.155	210.615	12.8064	31.7038	5.96141	39.3021	102.573	38.2754	0.820575	0.686055	54.4835	22.8873	3.03371	7.83125	11.2728	20.0586	4.7093	301.932	206.299	47.7685	16.8424	33.4951	50.9844	65.4275	52.4768	11.4658	11.0254	39.4643	1.27092	13.5923	40.0075	201.832	3440.12	126.306	259.311	22.4403	24.4817	482.824	502.249	1111.75	124.883	74.664	10.4833
	TOTAL (pmol/mg protein)				TOTAL (nmol/mg)
	Cer	HexCer	SM	Sph	Total LPC	Total LPE	Total PC	Total PE
HET_1	707.563	599.834	7512.35	17.4086	0.319498	2.99606	2697.66	1156.24
HET_2	952.873	769.832	7544.43	33.4025	0.335286	1.37441	3505.75	1471.56
HET_3	998.518	945.309	7810.11	33.6233	0.312183	2.3443	2864.77	1163.37
HET_4	665.114	585.031	4681.18	20.9134	0.336705	1.39626	3917.9	1638.94
HET_5	783.139	868.342	6885.41	43.1817	0.248479	2.17303	3527.67	1392.1
HET_6	808.067	737.378	6578.34	36.5658	0.303979	2.68398	3217.82	1436.98
gSpns1-KO_1	674.846	649.753	8600.45	76.6949	0.57411	3.88023	2512.98	1668.36
gSpns1-KO_2	425.902	344.843	4286.14	71.1365	0.244505	1.88566	2085.57	1057.03
gSpns1-KO_3	689.484	625.998	7102.16	95.5741	0.251497	2.15185	1979.5	2132.34
gSpns1-KO_4	956.991	958.882	11643.7	140.304	0.315436	3.68041	2070.39	1726.03
gSpns1-KO_5	674.5	639.236	8260.16	128.027	0.285004	2.46219	1550.61	1372.14
WT_1	663.315	663.853	9746.25	17.0726	0.21871	2.4583	1737.49	1064.89
WT_2	791.519	733.902	6560.16	13.2876	0.218572	2.85861	2300.2	1229.62
WT_3	846.752	595.583	8328.72	41.6194	0.313511	1.77779	3460.92	1240.9
WT_4	990.305	797.716	7670.44	39.1603	0.203148	1.97827	2288.19	1616.29
Phospholipid analysis of E13.5 SPNS1 brains, in nmol-normalized to mg protein
						LPC 16:1	LPC 16:0	LPC 18:1	LPC 18:0	LPC 20:4			LPE 18:1	LPE 18:0	LPE 20:4		PC 30:1	PC 30:0	PC 31:1	PC 31:0	PC 32:2	PC 32:1	PC 32:0	PC 33:2	PC 33:1	PC 33:0	PC 34:4	PC 34:3	PC 34:2	PC 34:1	PC 34:0	PC 35:5	PC 35:4	PC 35:3	PC 36:5	PC 36:4	PC 36:3	PC 36:2	PC 36:1	PC 37:4	PC 38:6	PC 38:5	PC 38:4	PC 38:3	PC 38:1	PC 38:0	PC 40:8	PC 40:7	PC 40:6
	HET_1					0.0206151	0.134484	0.0629164	0.0911807	0.0103012			0.941392	1.68818	0.36649		26.8705	174.01	7.91466	9.69802	38.8495	340.938	457.674	4.39292	31.3051	3.15031	5.28199	12.8414	151.34	890.596	41.9322	1.75983	3.46472	0.871663	11.62	87.0675	28.3208	104.024	88.8185	2.47289	27.5754	32.884	62.569	7.41083	1.16635	1.01437	2.11158	7.86268	11.6007
	HET_2					0.0166504	0.15131	0.0950574	0.0627731	0.00949431			0.443111	0.521126	0.410175		44.0423	205.323	8.89662	15.4489	57.8471	526.867	582.04	5.31587	40.3594	2.54195	4.55337	19.4149	206.952	1073.16	54.886	1.55154	4.71736	1.42484	12.5308	111.185	39.2814	146.716	105.48	3.06261	33.0345	55.4883	77.0673	10.8103	1.59778	1.1015	4.06217	9.18201	15.5345
	HET_3					0.0196051	0.154101	0.0645282	0.0601458	0.0138038			0.893015	1.07502	0.376262		35.2816	170.916	8.14726	11.1945	51.0844	457.485	476.524	4.85703	31.9563	4.45814	4.11443	15.6596	165.942	808.872	55.25	1.32052	3.84775	1.06343	11.1905	96.4323	36.9668	122.723	86.2814	2.09405	32.4462	40.973	68.8617	10.261	1.13434	1.28471	3.35985	7.62538	13.7244
	HET_4					0.0274159	0.17666	0.0704219	0.0520686	0.0101382			0.485119	0.573458	0.337681		50.9348	216.55	13.2429	13.9162	63.531	606.713	659.876	6.61601	41.9455	4.62173	5.38537	20.3436	226.296	1259.21	62.5963	1.00571	3.65918	2.59138	11.5636	112.723	42.9739	156.336	113.184	3.15578	30.513	43.1886	77.6884	14.8592	2.33727	1.30028	3.4426	8.98788	14.7894
	HET_5					0.0167361	0.100994	0.0550562	0.0616832	0.0140097			0.59074	1.10048	0.481814		45.4175	228.341	10.3736	13.5781	60.0177	549.829	579.93	6.79287	42.2095	3.46591	5.12797	20.1123	211.832	1003.69	58.8283	1.36971	4.39128	1.10763	13.151	127.21	44.7469	142.872	119.622	2.72006	34.5008	49.9976	77.7294	13.4897	1.10315	1.20317	3.71176	8.2932	18.0652
	HET_6					0.026288	0.139715	0.0773391	0.0526331	0.00800359			0.769642	1.48595	0.428391		32.9991	196.444	9.07612	12.3246	51.3734	452.64	511.492	5.84754	31.1443	3.59964	5.71459	17.501	187.493	1043.96	30.6415	1.624	4.31193	1.27342	12.9981	111.021	39.6681	134.964	96.2787	2.65625	30.4305	50.5117	75.7078	9.41489	1.16778	1.37563	3.86924	9.35583	15.4719
	gSpns1-KO_1					0.0246122	0.318642	0.0756652	0.15057	0.00462119			1.25147	2.13348	0.495285		21.2055	136.427	9.37331	12.7886	32.9785	375.796	416.716	5.66303	40.5502	3.99765	3.55373	13.7002	146.143	774.514	58.9996	1.26966	3.52091	1.22228	9.50244	57.1032	32.6509	125.801	85.1678	2.63539	19.6596	29.6018	44.1144	9.60084	1.71023	1.16346	2.08037	6.91539	9.50657
	gSpns1-KO_2					0.0113293	0.136457	0.0383958	0.0553446	0.00297884			0.52198	1.01643	0.347247		18.4935	89.5195	8.23598	11.5735	29.9712	316.345	372.469	4.64534	37.8313	3.28403	2.45877	12.5229	125.18	625.964	37.0546	0.72105	3.30895	1.54525	6.28648	52.048	31.4573	98.7006	58.6775	2.1559	16.4651	33.4201	38.8683	9.62169	1.33402	0.734727	2.19624	6.7111	8.67135
	gSpns1-KO_3					0.0208646	0.141382	0.0324292	0.0510083	0.00581281			0.815245	1.01065	0.325957		19.4109	112.692	6.92528	9.20288	27.5102	284.109	322.291	5.13044	28.8005	3.06406	2.35679	11.1121	124.928	603.435	50.7437	1.10763	2.85512	1.31007	5.9339	52.9613	30.2452	88.8172	56.037	2.02583	17.0452	30.0332	38.3346	8.95158	1.14586	1.07409	2.13421	4.96144	9.01134
	gSpns1-KO_4					0.0178501	0.168449	0.0506077	0.0724742	0.00605588			1.28381	1.64714	0.749467		17.7853	99.1518	6.7376	10.4765	30.4332	298.583	342.878	4.05835	33.3281	2.54243	1.83762	11.1388	126.487	672.423	41.7131	0.732453	2.51003	1.10981	5.29816	54.8661	29.9797	98.845	55.2048	1.95059	14.7395	27.9473	39.758	7.13848	0.98885	0.787002	2.10941	4.95851	7.52966
	gSpns1-KO_5					0.0148653	0.16609	0.0589038	0.0394557	0.0056887			0.780206	1.26735	0.414634		16.2666	88.2725	5.84924	7.72882	22.6291	238.375	291.691	3.70276	25.5389	2.21322	1.85211	8.61837	97.1421	435.946	38.4601	0.750758	2.198	0.911976	4.61864	39.0465	21.4969	65.2642	38.3415	1.42806	13.4215	21.709	28.6326	5.91508	0.519092	0.601355	1.44757	3.89749	5.93546
	WT_1					0.0137418	0.105313	0.0380505	0.0575313	0.00407316			0.790486	1.17347	0.494339		14.5225	97.0043	4.36871	9.23078	19.0108	212.317	368.388	2.53006	22.1412	2.96187	2.90511	9.51226	103.342	495.56	33.9826	1.40487	3.01754	0.932556	7.85785	58.0846	22.9677	67.0711	54.5099	1.72955	20.3917	19.8106	45.8109	4.78732	0.80988	0.752806	2.19634	5.34742	9.04545
	WT_2					0.0127064	0.115731	0.0347099	0.0429335	0.012492			0.76215	1.45059	0.645871		26.367	124.285	6.7425	8.75658	36.9532	337.685	410.806	4.74373	27.753	2.6549	5.40475	13.3115	136.712	673.272	28.951	1.28534	2.70299	0.899173	12.3715	80.922	24.4455	92.3387	77.7789	1.8487	29.7804	31.7195	53.0968	6.82709	0.829018	0.946187	1.35948	7.36137	12.6849
	WT_3					0.0106799	0.129176	0.0666702	0.0991246	0.00786099			0.406414	0.966694	0.404679		35.1659	183.16	10.1707	15.8773	51.1111	465.19	602.003	5.37688	41.3796	5.86589	5.35934	20.4176	243.72	906.041	72.0515	2.29784	4.68079	1.76073	17.3609	130.005	51.8492	169.832	119.899	2.7831	48.152	62.2016	105.511	11.664	1.3876	1.57654	6.35656	11.2698	23.3539
	WT_4					0.0154392	0.104672	0.0601647	0.019274	0.00359873			0.553907	0.986898	0.437465		27.421	126.405	6.83775	8.35156	34.8949	325.538	374.796	4.33549	20.9363	2.95644	3.65617	13.3738	144.523	708.823	29.1766	0.956036	3.0957	0.679995	8.88665	78.7003	28.6331	86.8439	75.3711	1.83687	27.1508	32.2529	66.9173	6.64616	1.22231	0.870254	1.38506	6.74781	11.4402
[truncated: 42 more columns]

## Sheet: S1_E13.5_liver
Sphingolipid analysis of E13.5 SPNS1 livers, in pmol-normalized to mg protein
Sample						Cer d18:1/16:0	Cer d18:1/20:0	Cer d18:1/22:0	Cer d18:1/24:0	Cer d18:1/24:1	Cer d18:1/24:2	Cer d18:1/26:0	Cer d18:1/26:1	Cer d18:2/16:0	Cer d18:2/24:0	Cer d18:2/24:1		Hex2Cer d18:1/22:0	Hex2Cer d18:1/24:0		HexCer d18:1/16:0	HexCer d18:1/20:0	HexCer d18:1/22:0	HexCer d18:1/24:0	HexCer d18:1/24:1	HexCer d18:1/24:2	SM 34:0 Results	SM 34:1 Results	SM 34:2 Results	SM 35:0 Results	SM 35:1 Results	SM 36:0 Results	SM 36:1 Results	SM 36:2 Results	SM 37:0 Results	SM 37:1 Results	SM 38:0 Results	SM 38:1 Results	SM 38:2 Results	SM 40:0 Results	SM 40:1 Results	SM 40:2 Results	SM 40:3 Results	SM 41:1 Results	SM 42:0 Results	SM 42:1 Results	SM 42:2 Results	SM 42:3 Results
HET_1						41.0984	3.8056	26.8102	88.5375	40.0984	8.96209	0.853811	1.14183	5.68281	11.2501	5.04684		4.84382	4.92108		34.3456	6.43477	40.7357	146.163	46.8979	14.1118	63.4304	2117.25	64.2445	22.8349	12.7449	1316.74	128.294	18.3073	155.61	47.7466	4087.65	4728.34	581.965	479.894	377.778	1162.36	3195.44	18.3866	65.2345	631.309	641.105	282.893
HET_2						69.1252	5.8422	39.7748	130.075	54.5224	13.8008	1.18582	1.64748	9.87942	17.4126	6.9194		6.23055	2.92402		39.1371	7.47132	38.8451	159.162	49.6285	15.7276	111.296	2895.86	85.7997	36.1889	14.4922	1973.46	197.357	23.7219	234.8	70.0192	6984.23	6087.68	843.331	781.017	539.549	1635.47	3873.9	17.4273	81.4747	806.441	852.004	335.155
HET_3						65.874	4.92832	34.8086	111.816	51.5782	15.0303	1.07285	1.40239	8.09811	12.7294	7.79222		7.48934	5.35158		44.0584	7.12983	45.7394	170.798	46.9439	14.8862	108.043	3180.59	96.0322	41.8267	15.4916	2348	217.449	29.6857	262.151	70.2892	6902.4	6328.16	855.39	842.804	487.012	1663.12	3993.95	19.2261	73.6342	778.521	855.911	396.71
WT_1						66.9877	5.91554	34.7877	99.8298	52.5605	11.798	0.919093	1.24291	12.0901	13.9118	8.74447		5.49552	3.3432		39.5596	4.97655	47.135	141.038	45.8474	14.7006	127.893	3081.08	113.828	42.435	16.5872	2117.8	236.704	37.5416	241.543	76.3133	7205.38	5718.67	731.283	934.765	462.094	1531.46	3588.37	18.0079	58.1722	637.655	794.331	370.563
KO_1						98.3248	5.97124	39.3388	147.529	68.0097	12.3886	2.12849	2.26657	12.0636	16.6647	7.94922		14.0235	12.4286		38.5746	6.25482	46.3205	211.057	74.4188	16.5375	91.0384	3359.52	109.538	52.1759	20.0611	2482.67	192.793	29.739	374.646	81.2125	6630	6581.86	969.325	899.03	185.327	2010.1	3282.77	22.7538	87.175	931.334	1010.59	396.98
KO_2						71.2817	5.67629	24.3836	94.348	41.6948	8.31353	1.32243	1.44196	7.79473	10.8694	5.17459		8.50343	7.36864		38.8408	5.86517	35.7875	127.472	40.4455	14.4996	97.1286	2614.88	83.868	46.6521	14.4051	1733.79	194.479	28.9364	309.129	69.5703	5127.56	4308.8	621.611	652.17	337.93	1312.69	2383.02	15.4831	73.0441	664.486	718.23	287.041
KO_3						94.5025	4.98785	34.696	140.204	64.1073	11.3951	1.99816	2.07366	13.7053	18.5547	11.1484		9.8428	9.87937		50.4112	7.23955	39.9904	171.867	48.2743	13.6608	163.942	3578.43	129.362	60.5266	21.0445	2255.35	253.981	42.7375	368.574	91.0876	7020.43	6044.9	870.392	965.201	412.474	1903.77	3443.87	20.4128	74.1	886.268	964.193	390.833
KO_4						55.0945	4.95792	29.3471	106.861	40.0896	9.91116	0.918047	0.056207	8.24369	13.9791	5.39213		6.47695	10.0873		42.2483	4.83573	45.4101	151.338	50.7466	19.8365	68.1761	2558.73	87.4791	37.6646	13.8999	1615.44	163.241	25.0663	285.15	69.9127	4930.01	5352.51	823.479	592.564	393.214	1531.26	3003.22	18.4301	70.6319	779.577	826.22	347.07
	TOTAL (pmol/mg protein)						TOTAL (nmol/mg)
Sample	Sph	Total Ceramide	Total HexCer	Total Hex2cer	Total SM		Total LPC	Total LPE	Total PC	Total PE
HET_1	54.548	233.288	288.689	9.7649	20199.6	HET_1	0.898652	0.276612	217.104	76.8752
HET_2	46.5493	350.185	309.971	9.15457	28480.7	HET_2	0.876415	0.330544	263.824	89.1114
HET_3	61.6293	315.13	329.556	12.8409	29566.4	HET_3	1.00374	0.261259	226.839	81.4297
WT_1	50.2357	308.788	293.257	8.83872	28142.5	WT_1	1.06024	0.261062	272.328	82.2202
KO_1	238.716	412.634	393.163	26.4522	29800.6	KO_1	3.97448	0.871936	296.847	111.865
KO_2	173.412	272.301	262.91	15.8721	21694.9	KO_2	3.73909	0.532776	191.788	70.4923
KO_3	164.453	397.372	331.443	19.7222	29961.9	KO_3	4.01886	0.664787	277.785	100.458
KO_4	195.828	274.851	314.416	16.5643	23593	KO_4	3.51273	0.654148	254.464	95.3248
Phospholipid analysis of E13.5 SPNS1 livers, in nmol-normalized to mg protein
Samples						LPC 14:0	LPC 16:0	LPC 18:1	LPC 18:0		LPC 20:3	LPE 16:0	LPE 18:1	LPE 18:0		PC 30:0	PC 32:3	PC 32:2	PC 32:1	PC 32:0	PC 34:5		PC 34:3	PC 34:2	PC 34:1	PC 36:5	PC 36:4	PC 36:3	PC 36:2	PC 36:1	PC 38:7	PC 38:6	PC 38:5	PC 38:4	PC 38:3	PC 40:8	PC 40:7	PC 40:6	PC 40:5	PC 40:4	PC 31:0/PC O-32:0	PC 29:0/PC-O 30:0	PC 31:1/PC O-32:1/PC P-32:0	PC 33:2/PC O-34:2/PC P-34:1	PC 33:1/PC O-34:1/PC P-34:0	PC 35:5/PC O-36:5/PC P-36:4	PC 35:4/PC O-36:4/PC P-36:3	PC 35:3/PC O-36:3/PC P-36:2	PC 36:0/PC 37:7/PC O-38:7/PC P-38:6
HET_1						0.00444003	0.574196	0.176139	0.137214		0.0066631	0.112316	0.0603258	0.103971		6.52598	0.0747894	0.680697	6.4432	18.9294	0.2813		3.35524	16.0607	44.5413	2.38329	40.6114	12.3691	19.7685	5.65628	0.608227	9.25199	7.48669	12.3686	1.58067	1.28103	1.66096	3.37529	0.946322	0.862826	0.963768	2.25133e-07	0.242502	0.358497	1.2551	0.20494	1.08834	0.374497	0.288452
HET_2						0.0266507	0.39925	0.228251	0.217721		0.00454209	0.138962	0.0727712	0.118811		7.6666	0.117992	0.798822	8.35488	20.2869	0.35242		4.06605	19.4816	54.709	3.03641	46.6337	16.9207	23.9861	9.73784	0.688853	11.2028	9.50502	14.0856	2.05366	1.67242	2.08498	4.07567	1.24033	1.06528	1.31984	0.119728	0.32337	0.537915	1.46623	0.227241	1.31683	0.44727	0.200304
HET_3						0.0225314	0.405381	0.227116	0.339302		0.00941283	0.112964	0.0581943	0.0901005		8.82738	0.0713328	0.845645	7.88196	16.1759	0.286629		3.80267	17.3018	43.3447	2.53885	37.2155	13.7782	21.2038	8.6079	0.618502	10.4639	9.06895	13.9538	1.73999	1.52047	1.72854	3.50827	1.29737	1.05671	1.24245	0.135031	0.275294	0.416228	1.4724	0.260776	1.10374	0.376757	0.311825
WT_1						0.0139858	0.655288	0.216779	0.169451		0.0047342	0.108294	0.0525001	0.100267		9.32535	0.123282	0.870285	9.364	25.3153	0.295194		4.01395	19.7194	63.0136	2.62427	39.0033	15.0809	26.2104	9.98796	0.648488	11.2723	9.07955	13.8957	2.2027	1.53851	1.95199	4.25581	1.444	1.09152	1.28544	0.172919	0.340959	0.508232	1.73828	0.339022	1.1579	0.428515	0.145467
KO_1						0.107272	2.51358	1.09191	0.259257		0.00246341	0.334783	0.220423	0.31673		11.7327	0.127646	1.34085	14.0117	27.0166	1.19742		4.29352	22.1074	77.1153	3.61514	32.6858	20.0029	25.2213	10.9727	0.705051	10.0351	10.9995	10.7343	2.38627	1.70184	2.56462	3.30349	1.62008	1.35558	1.62716	0.240915	0.590543	0.508022	2.81845	0.286161	1.23929	0.443457	0.0828983
KO_2						0.101072	2.33587	0.950741	0.30649		0.0449186	0.228991	0.12039	0.183395		7.69664	0.0818892	0.812315	7.55546	16.8823	0.435175		2.48919	14.4621	45.1207	2.17388	24.1043	10.4401	20.0807	6.69903	0.530653	6.56596	7.19065	9.55725	1.41431	1.23906	1.7219	2.28635	1.25463	0.993284	1.20269	0.185612	0.316092	0.370142	1.86001	0.183892	1.15229	0.336742	0.261134
KO_3						0.108006	2.29148	1.01096	0.558305		0.0500995	0.225714	0.159376	0.279697		9.72656	0.0715377	1.13762	10.9036	24.3999	0.494074		4.30508	22.4637	59.3054	3.51457	36.5205	17.6303	27.7753	11.4385	0.688626	9.88537	10.0935	14.0921	2.28215	1.77386	2.2964	3.59327	1.80805	1.58442	1.71144	0.192373	0.473745	0.6053	2.32078	0.302117	1.4192	0.496886	0.248965
KO_4						0.116009	2.15194	0.695611	0.481143		0.0680305	0.230245	0.168289	0.255615		7.902	0.118507	1.19285	9.57948	18.7504	0.700334		4.9346	19.3386	58.9418	3.03895	37.3432	16.7296	24.7007	6.75724	0.702242	10.9429	9.89016	11.2263	2.06846	1.7019	2.17129	3.40206	1.24341	1.08714	1.30829	0.0993504	0.416332	0.558962	2.02674	0.253474	1.38906	0.536849	0.317418
[truncated: 65 more columns]

## Sheet: S3 - Figure 3 Data
SUB-PATHWAY	CHEMICAL NAME	Control 1	Control 2	Control 3	Control 4	Control 5	gSpns-cKO 1	gSpns-cKO 2	gSpns-cKO 3	gSpns-cKO 4	gSpns-cKO 5
Lysophospholipids	1-palmitoyl-GPE (16:0)	0.77496	1.05489	1.38239	0.98963	1.19345	4.91677	4.64971	5.51521	5.10669	4.72441
	1-palmitoyl-GPC (16:0)	0.793483	0.912671	1.17627	0.805781	1.0058	3.60162	3.33249	3.4158	4.08223	3.42803
	2-palmitoyl-GPC (16:0)*	1.03323	1.17973	1.06064	0.903014	1.13353	4.40365	5.67914	4.71201	5.38352	5.4026
	1-stearoyl-GPC (18:0)	0.808867	0.937192	1.15084	0.898293	1.1455	5.8243	5.35589	5.48635	6.43456	4.42313
	1-arachidoyl-GPC (20:0)	0.264789	0.222098	0.359859	0.276014	0.368281	1.26346	1.07002	1.24688	1.51153	1.27518
	1-linoleoyl-GPI (18:2)*	0.397631	0.376885	0.342533	0.462109	0.428122	0.945156	0.93075	1.0957	1.05484	1.22213
	1-linolenoyl-GPG (18:3)*	1.03551	1.07187	1.65268	1.35539	0.968207	5.74951	6.16095	5.95292	4.30096	4.83764
	1-linoleoyl-GPC (18:2)	1.10516	1.28706	1.26774	1.30223	1.33777	2.8826	3.24421	3.10524	4.0046	3.60022
	1-arachidonoyl-GPI (20:4)*	1.21794	1.28868	1.06887	1.32735	1.24731	2.92496	3.56988	3.66527	2.86331	2.79789
	1-arachidonoyl-GPC (20:4n6)*	1.4513	1.45455	1.1897	1.24757	1.44467	2.17387	2.22552	2.25624	2.30294	1.9559
	1-margaroyl-GPE (17:0)*	0.831308	0.836092	0.892887	0.908217	1.03726	4.58989	5.02271	4.83655	5.32711	7.54837
	2-arachidonoyl-GPI (20:4)*	1.01788	1.20722	0.902672	1.32027	1.05486	2.36517	3.41109	3.4858	2.74482	2.86971
	1-stearoyl-GPE (18:0)	0.824638	1.13674	1.4498	1.19497	1.3418	3.80918	3.84168	3.94398	2.89956	2.81324
	1-dihomo-linolenoyl-GPE (20:3n3 or 6)*	2.18573	2.45257	2.37957	1.99165	2.59085	1.07264	0.99238	1.21901	0.450583	1.1131
	2-stearoyl-GPI (18:0)*	0.981825	0.975644	0.840206	1.04933	1.04486	1.63869	2.2163	1.9486	1.68692	1.70998
	1-eicosapentaenoyl-GPE (20:5)*	1.07996	1.09248	1.00567	0.895381	1.50647	0.336822	0.292135	0.276855	0.122709	0.370755
	1-oleoyl-GPC (18:1)	0.827725	0.938372	1.28884	1.15011	1.30389	3.26729	3.00468	3.55783	4.65652	4.87172
	1-nonadecanoyl-GPC (19:0)	0.364801	0.384541	0.672948	0.536927	0.816118	2.53763	1.74088	2.77242	3.40257	3.23378
	1-oleoyl-GPE (18:1)	0.801048	1.02068	1.50432	0.884994	1.20035	2.11609	2.18588	2.84127	2.58355	3.07721
	2-palmitoleoyl-GPC (16:1)*	1.06956	0.91717	1.31746	0.875219	0.82907	2.72984	2.26161	2.4547	2.16408	3.46549
	1-linoleoyl-GPG (18:2)*	0.941223	1.043	1.11817	1.20236	1.00621	2.92428	4.21395	3.84454	2.62725	2.47303
	1-palmitoyl-GPI (16:0)	1.05764	0.971663	0.823772	0.874787	0.822678	1.37608	1.92885	1.5794	1.3794	1.90055
	2-stearoyl-GPE (18:0)*	0.920492	1.29489	1.19653	1.37171	1.36607	2.93189	4.12414	3.45703	1.99684	3.63108
	1-docosahexaenoyl-GPC (22:6)*	0.888515	0.832677	0.624515	0.850164	0.766946	1.46174	2.18617	1.75523	1.82564	1.23823
	1-stearoyl-GPI (18:0)	0.925708	0.916467	0.738825	0.998414	0.9562	1.4011	1.88158	1.65162	1.33422	1.34729
	1-stearoyl-GPG (18:0)	0.988276	0.838367	1.01172	1.58321	1.20827	4.50537	5.58141	6.31769	2.79686	3.66151
	1-lignoceroyl-GPC (24:0)	0.624705	0.852448	0.890718	0.663654	0.840985	2.3479	2.11037	2.4181	4.07418	2.43152
	1-oleoyl-GPG (18:1)*	1.71469	1.57291	1.50743	1.6873	1.12077	3.34127	4.28821	4.09502	2.29655	3.32013
	1-pentadecanoyl-GPC (15:0)*	0.569867	0.66656	0.982358	0.575883	0.894654	4.29257	3.53308	3.80153	8.44787	6.64566
	1-dihomo-linoleoyl-GPC (20:2)*	1.08089	1.03631	0.934859	0.715931	0.963688	1.92323	2.62621	2.29729	3.91248	4.01745
	1-palmitoleoyl-GPC (16:1)*	1.01023	0.888334	1.20954	0.811927	0.989771	2.08937	2.01362	2.20277	2.87349	3.82861
	1-myristoyl-GPC (14:0)	0.994078	0.931555	1.05497	0.77633	0.728576	2.45047	2.51817	2.71851	5.15952	4.40065
	1-linoleoyl-GPE (18:2)*	1.42307	1.92604	1.99332	1.84224	2.18758	1.24813	1.44074	1.58146	0.847546	1.21579
	1-palmitoleoyl-GPI (16:1)*	1.07425	0.997086	0.84537	0.912323	1.13062	1.536	2.01637	1.73527	1.16493	1.18013
	1-palmitoleoyl-GPE (16:1)*	0.738201	0.880579	1.03327	0.782173	1.03373	1.05849	1.6418	1.30562	1.33236	2.22346
	1-palmitoyl-GPA (16:0)	0.446903		0.70128	0.51181	1.25403	1.13202	2.68387		1.66159	2.04353
	1-oleoyl-GPI (18:1)	1.03168	0.888821	0.688655	0.71345	0.843052	0.90002	1.35029	1.19198	1.52157	2.06122
	1-stearoyl-GPS (18:0)*	0.793273	1.00156	1.45161	0.74782	1.06609	1.4474	1.8922	1.3192	1.76484	1.16972
	1-linolenoyl-GPC (18:3)*	0.978191	0.955951	0.500633	0.570557	0.998901	1.24268	1.1716	1.23503	2.9773	2.88204
	1-arachidonoyl-GPE (20:4n6)*	1.98475	1.97694	1.70638	1.78658	2.05869	1.68028	2.01807	1.69897	0.956745	1.48345
	1-palmitoyl-GPG (16:0)*	1.23168	1.23291	1.23097	1.09142	0.988573	1.34661	2.00255	2.37186	0.858279	1.35135
	1-eicosenoyl-GPE (20:1)*	0.726408	0.803834	1.35897	0.702334	0.739702	0.995474	0.941629	1.30691	1.05003	2.53216
	1-dihomo-linolenoyl-GPC (20:3n3 or 6)*	1.36827	1.25036	1.27899	1.10024	1.25291	1.23797	1.57253	1.35975	1.17311	2.14392
	1-oleoyl-GPS (18:1)	1.48332	1.7168	1.56878	0.938548	1.17377	0.719147	0.418077		1.26655	1.57616
	1-docosahexaenoyl-GPE (22:6)*	1.56117	1.6327	1.37695	1.5674	1.78124	1.40301	1.89538	1.73475	0.679336	0.973845
	1-palmitoyl-GPS (16:0)*	0.958508	0.999908	1.09749	0.631381	0.937954	0.750283	1.41538	1.07203	0.972753	1.01604
	1-linoleoyl-GPS (18:2)*	1.33688	1.10608	0.88687	0.92125	0.975702	0.839444	1.0243	0.754127	1.03337	1.29832
	1-eicosapentaenoyl-GPC (20:5)*	0.472835	0.479239	0.460786	0.812147	0.500058		0.360605		0.324159	0.777972
	1-palmityl-GPE (O-16:0)*	0.43105	0.656768	0.506907	0.397046		9.52207	10.631	11.572	12.2497	8.28571
	1-(1-enyl-stearoyl)-GPE (P-18:0)*	0.585352	0.875913	0.897	0.641106	0.58173	6.51438	6.86032	7.9592	8.53608	4.76786
	1-(1-enyl-palmitoyl)-GPE (P-16:0)*	0.488516	0.68197	0.870318	0.639381	0.60265	6.15816	6.52613	8.40481	9.03189	4.43473
	1-stearyl-GPC (O-18:0)*	0.583229	0.885448	0.73319	0.654201	0.616874	10.1036	10.5045	11.9936	17.6622	9.00003
	1-palmityl-GPC (O-16:0)	0.700644	1.01594	0.865067	0.612477	0.784827	12.699	12.3062	15.2348	28.3364	11.2629
	1-(1-enyl-oleoyl)-GPE (P-18:1)*	0.312962	0.444623	0.471602	0.365703		2.4182	2.73869	3.54631	4.65608	2.01337
	Total LPC	16.99	18.03	19.02	16.14	18.72	68.53	68.82	74.02	110.71	80.29
	Total LPE	15.67	18.77	20.03	16.96	19.22	50.77	55.8	61.2	57.83	51.21
	Total LPI	7.7	7.62	6.25	7.66	7.53	13.09	17.31	16.35	13.75	15.09
	Total LPS	4.57	4.82	5	3.24	4.15	3.76	4.75	3.15	5.04	5.06
	Total LPG	5.91	5.76	6.52	6.92	5.29	17.87	22.25	22.58	12.88	15.64
	Total LPA	0.45		0.7	0.51	1.25	1.13	2.68		1.66	2.04
Lysoplasmalogens	1-palmityl-GPE (O-16:0)*	0.43105	0.656768	0.506907	0.397046		9.52207	10.631	11.572	12.2497	8.28571
	1-(1-enyl-stearoyl)-GPE (P-18:0)*	0.585352	0.875913	0.897	0.641106	0.58173	6.51438	6.86032	7.9592	8.53608	4.76786
	1-(1-enyl-palmitoyl)-GPE (P-16:0)*	0.488516	0.68197	0.870318	0.639381	0.60265	6.15816	6.52613	8.40481	9.03189	4.43473
	1-stearyl-GPC (O-18:0)*	0.583229	0.885448	0.73319	0.654201	0.616874	10.1036	10.5045	11.9936	17.6622	9.00003
	1-palmityl-GPC (O-16:0)	0.700644	1.01594	0.865067	0.612477	0.784827	12.699	12.3062	15.2348	28.3364	11.2629
	1-(1-enyl-oleoyl)-GPE (P-18:1)*	0.312962	0.444623	0.471602	0.365703		2.4182	2.73869	3.54631	4.65608	2.01337
	Total Lysoplasmalogen	3.10175	4.56067	4.34408	3.30991	2.58608	47.4154	49.5669	58.7107	80.4723	39.7646
Sphingosines	sphingosine	0.798834	0.809936	0.840528	0.953253	0.824645	4.51069	4.29457	4.18833	5.62681	3.87405
	heptadecasphingosine (d17:1)	0.855066	0.732591	0.914842	1.16242	1.08516	4.72869	4.04458	4.2491	6.71238	4.86451
	hexadecasphingosine (d16:1)*	1.01967		0.960934	0.703733	1.15088	9.00248	5.04579	7.09178	12.7795	5.72864
	phytosphingosine	1.29911	0.986254	1.17548	1.14755	0.827132	11.8997	10.4085	10.0854	14.6365	13.6153
	sphingadienine	0.910999	0.793227	0.86733	1.12062	0.944322	3.56857	3.68624	3.46948	5.44456	3.35186
	sphinganine	0.790935	0.726098	0.626657	0.411781	0.555661	2.71737	1.51137	2.89229	2.67675	1.61478
	Total sphingosines	5.67462	4.04811	5.38577	5.49935	5.3878	36.4275	28.991	31.9764	47.8765	33.0492
Ceramide species	N-palmitoyl-sphingosine (d18:1/16:0)	1.03948	1.02093	0.857196	1.15203	0.772285	2.14597	2.56967	1.80523	2.77443	2.11801
	ceramide (d18:1/17:0, d17:1/18:0)*	1.07649	0.923509	0.835828	0.908199	0.694676	2.94109	2.50097	2.37342	3.04395	1.77101
	N-palmitoyl-sphingadienine (d18:2/16:0)*	1.08813	1.32668	1.0348	1.25166	0.929176	2.15836	2.23503	1.89956	2.84484	2.20444
	ceramide (d18:1/14:0, d16:1/16:0)*	1.26252	1.19384	0.871744	0.956004	0.725889	1.91628	1.6775	1.87005	2.36678	2.20841
	N-stearoyl-sphingosine (d18:1/18:0)*	1	1.06791	0.820568	1.19069	0.548553	4.91164	5.0448	4.05873	2.4075	1.77224
	ceramide (d18:2/24:1, d18:1/24:2)*	0.882577	1.09566	0.79815	0.99008	0.788958	1.26431	1.28448	1.07479	1.48007	1.13545
	N-palmitoyl-heptadecasphingosine (d17:1/16:0)*	1.23641	1.02836	0.889238	1.0738	1.08486	1.52214	1.46972	1.35681	2.61484	1.81198
	N-(2-hydroxypalmitoyl)-sphingosine (d18:1/16:0(2OH))	0.140746					1.36707	1.22927	1	2.16473	1.97493
	Total ceramides	7.72635	7.65689	6.10753	7.52245	5.5444	18.2269	18.0114	15.4386	19.6971	14.9965

## Sheet: S4 - PL and Cholesterols
SUB-PATHWAY	CHEMICAL NAME	Control1	Control2	Control3	Control4	Control5	cKOgSpns1-/-1	cKOgSpns1-/-2	cKOgSpns1-/-3	cKOgSpns1-/-4	cKOgSpns1-/-5
Phospholipids	1-stearoyl-2-linoleoyl-GPA (18:0/18:2)*		1.98529	2.73416	0.881028		0.470007	0.48142			1.12664
	1-stearoyl-2-dihomo-linolenoyl-GPC (18:0/20:3n3 or 6)*	1.60184	1.21711	1.75525	1.53051	1.5401	0.963875	0.820849	0.830449	0.843819	0.954547
	1,2-dipalmitoyl-GPC (16:0/16:0)	0.829445	0.867885	0.75784	0.958753	0.862889	1.05651	1.32112	1.06512	1.11765	1.04125
	1-palmitoyl-2-dihomo-linolenoyl-GPC (16:0/20:3n3 or 6)*	1.06975	1.01194	1.16063	1	1.01438	0.906365	0.508884	0.64949		0.816648
	1-palmitoyl-2-stearoyl-GPC (16:0/18:0)	0.928485	0.773762	0.813352		0.71149	1.25574		1.21467	1.6749
	1-palmitoyl-2-pentadecanoyl-GPC (16:0/15:0)*	0.876273	0.863048	0.967124	0.876162	0.880032	1.0668	1.00459	1.05485	1.40577	1.4394
	1-palmitoyl-2-gamma-linolenoyl-GPC (16:0/18:3n6)*	1.04514	0.937286	0.943906	1.10161	0.909601	1.18947	1.33173	1.29825	0.997142	1.18908
	1-margaroyl-2-arachidonoyl-GPC (17:0/20:4)*	0.76637	0.715428	0.733591	0.852799	0.999997	1.23436	0.974209	1	1.67697	1.17621
	1-palmitoyl-2-docosahexaenoyl-GPC (16:0/22:6)	0.848677	0.808404	0.831358	0.879293	0.865811	0.963001	1.06972	1.01063	0.991155	0.80132
	1-oleoyl-2-eicosenoyl-GPC (18:1/20:1)*	0.903742	0.721008	1.00252	0.679461	0.745994	0.536817	0.457226	0.444827	0.73051	0.779423
	1-stearoyl-2-linoleoyl-GPC (18:0/18:2)*	0.979956	0.880501	0.891825	1.02972	1.01214	0.850908	0.820014	0.703831	0.939349	0.888676
	1-palmitoyl-2-linoleoyl-GPC (16:0/18:2)	0.970053	1.0326	1.00162	1.11483	0.998381	0.931304	1.03044	0.927617	0.781576	0.924326
	1-palmitoleoyl-2-linoleoyl-GPC (16:1/18:2)*	1.21724	0.993247	0.985473	1.00675	0.992988	0.645434	0.717955	0.723295	0.777916	1.23835
	1-pentadecanoyl-2-docosahexaenoyl-GPC (15:0/22:6)*	0.64062	0.622052	0.625218	0.603585	0.669794	0.681802	0.718238	0.614675	1.16401	0.934822
	1-pentadecanoyl-2-linoleoyl-GPC (15:0/18:2)*	0.874424	0.875863	0.932529	0.839454	0.876289	0.575292	0.615625	0.60141	0.973185	0.93905
	1-linoleoyl-2-linolenoyl-GPC (18:2/18:3)*	0.752118	0.837829	0.812986	0.854217	0.949383	0.367234	0.473899	0.474909	1.05062	0.829275
	1-palmitoyl-2-palmitoleoyl-GPC (16:0/16:1)*	1.27497	1.07672	1.39243	1.05638	0.909468	0.94362	1.08674	0.880127	0.621545	1.25926
	1-oleoyl-2-linoleoyl-GPC (18:1/18:2)*	1	0.849494	0.8526	0.982945	0.868746		0.835076	0.618316	2.2643	1.79063
	1-palmitoyl-2-(hydroxylinoleoyl)-GPC (16:0/18:2(OH))*	0.490174	0.367565	0.451387	0.460493	0.44986	0.29426	0.324362	0.271818	0.573051	0.369727
	1-palmitoyl-2-oleoyl-GPC (16:0/18:1)	1.1307	1.02693	1.22427	1.07427	0.962517	0.938449	1.03086	0.973073	0.760477	1.19772
	1-oleoyl-2-docosahexaenoyl-GPC (18:1/22:6)*	1	1.00943	1.46738	0.93984	1.63913	0.78755	0.857735	0.888625		1.39176
	1-pentadecanoyl-2-arachidonoyl-GPC (15:0/20:4)*	0.994174	0.971428	1.00583	1.00974	1.04941	0.902377	0.872668	0.984614	1.60824	1.46657
	1-myristoyl-2-palmitoyl-GPC (14:0/16:0)	1.05198	0.997347	0.995375	0.956016	0.716221	0.88924	1.10004	0.905543	1.00265	1.21375
	1-myristoyl-2-arachidonoyl-GPC (14:0/20:4)*	1.42035	1.26307	1.15796	0.99302	0.93838	0.713796	0.63607	0.875826	1.46152	1.37254
	1-palmitoyl-2-arachidonoyl-GPC (16:0/20:4n6)	1.0559	1.12518	1.09939	1.10839	1.00397	1.07384	1.10457	1.09754	1.06282	0.957203
	1,2-dilinoleoyl-GPC (18:2/18:2)	0.763655	0.763524	0.714634	0.743777	0.902025	0.46666	0.630265	0.647889	1.04536	0.843943
	1-stearoyl-2-docosahexaenoyl-GPC (18:0/22:6)	1.16442	1.82506		0.387045	1	0.541791	0.732057	1.01274	1.3419	3.26478
	1-linoleoyl-2-arachidonoyl-GPC (18:2/20:4n6)*	0.935101	0.977986	0.945308	0.889835	1.00742	0.714703	0.759858	0.808532	1.39636	1.28088
	1-palmitoleoyl-2-linolenoyl-GPC (16:1/18:3)*	1.01664	0.802909	0.747969	0.828683	0.695525	0.654721	0.661276	0.779317	0.975148	1.16148
	1-stearoyl-2-arachidonoyl-GPC (18:0/20:4)	1.00011	1.01715	1.02906	1.17533	1.02425	1.10419	1.13984	1.00381	1.07729	0.964898
	1-stearoyl-2-oleoyl-GPC (18:0/18:1)	1.21416	0.864784	1.37818	1.11523	0.991411	1.1824	0.951934	0.997473	1.07659	1.35816
	1,2-distearoyl-GPC (18:0/18:0)				0.344759		1.09445	1.11818	0.518127	2.12685	0.662538
	1-palmitoyl-2-linoleoyl-GPE (16:0/18:2)	0.958885	1.18954	1.2112	1.33518	1.04111	0.508718	0.728375	0.830125	0.551491	0.670254
	1-stearoyl-2-docosahexaenoyl-GPE (18:0/22:6)*	1.41514	0.767226	0.552144	1.65682	0.914789	3.76507	4.26325	3.85651	7.01188	7.83168
	1,2-dipalmitoyl-GPE (16:0/16:0)*	0.891554	0.806962	0.871722	0.859184	0.619873	1.31628	1.80081	1.85345	1.27527	1.23136
	1-stearoyl-2-linoleoyl-GPE (18:0/18:2)*	0.882705	1.03514	1.05584	1.26603	1.14071	0.78232	0.853671	0.798952	0.790062	0.85323
	1-stearoyl-2-arachidonoyl-GPE (18:0/20:4)	1.16663	1.17708	1.20076	1.32768	1.12641	1.07425	1.11301	1.0078	1.06381	0.969023
	1-palmitoyl-2-arachidonoyl-GPE (16:0/20:4)*	1.17848	1.24177	1.22504	1.15892	1.20143	1.00928	1.05979	1.13674	1.05974	1.19188
	1-palmitoyl-2-stearoyl-GPE (16:0/18:0)*	0.632824			0.733662	0.91939	1.40496	1.34058	1.75831	1.19	0.954252
	1,2-dilinoleoyl-GPE (18:2/18:2)*	0.656997	0.846538	0.761188	1.05711	0.845896	0.287587	0.461525	0.403408	0.823688	0.727349
	1-oleoyl-2-linoleoyl-GPE (18:1/18:2)*	0.700153	0.800078	0.895293	0.905487	0.833899	0.385151	0.539016	0.539557	0.64002	0.926352
	1-stearoyl-2-oleoyl-GPE (18:0/18:1)	0.849265	0.929337	1.31615	0.878112	0.998901	1.14178	0.912335	1.3554	1.47497	1.47271
	1-palmitoyl-2-docosahexaenoyl-GPE (16:0/22:6)*	0.879752	0.836926	0.826424	0.370335	1.00023	0.452555	0.390825	0.591923	0.912972	0.754038
	1-oleoyl-2-arachidonoyl-GPE (18:1/20:4)*	1.11285	1.14973	1.2038	1.04688	1.19921	0.843119	0.900621	0.999228	1.14311	1.33064
	1-oleoyl-2-docosahexaenoyl-GPE (18:1/22:6)*	0.725924	0.822249	0.799387	0.870577	0.873257	0.718866	0.884424	0.989552	0.903225	0.864069
	1-palmitoyl-2-oleoyl-GPE (16:0/18:1)	1.03083	1.00117	1.29575	0.929934	0.769767	0.797576	0.868613	1.38152	1.12992	1.27262
	1-oleoyl-2-linoleoyl-GPG (18:1/18:2)*	0.788461	0.767291	1.02351	0.873096	0.771132	4.27178	4.34454	5.13061	5.33314	4.13191
	1-palmitoyl-2-oleoyl-GPG (16:0/18:1)		1.23615		1.2815		1.50627	1.47593			1.38098
	1-palmitoyl-2-linoleoyl-GPG (16:0/18:2)	1.0288	1.08128	0.873686	0.940389		0.902057	1.32702	1.8979		0.952318
	1-oleoyl-2-linoleoyl-GPI (18:1/18:2)*	0.337266	0.532119	0.580235	0.493175	0.584601	0.645591		0.409668		1.35441
	1-stearoyl-2-linoleoyl-GPI (18:0/18:2)	0.3593	0.3141	0.451515	0.536931	0.519476	0.552689	0.511988	0.432387	0.361271	0.625356
	1-palmitoyl-2-arachidonoyl-GPI (16:0/20:4)*	0.93984	1.0636	1.10568	0.988239	0.875783	1.01176	1.21106	1.05048	0.853546	1.21091
	1-oleoyl-2-arachidonoyl-GPI (18:1/20:4)*		1.04835		0.934359			1.00628			1.94029
	1-palmitoyl-2-oleoyl-GPI (16:0/18:1)*	0.481282	0.758737	0.908843			1.46118	0.6155	0.349333
	1-palmitoyl-2-linoleoyl-GPI (16:0/18:2)	0.469106	0.550731				0.620972	0.589064		0.372754	0.523029
	1-stearoyl-2-arachidonoyl-GPI (18:0/20:4)	0.900576	1.07157	1.0633	1.1167	1.0281	1.06656	1.10957	1	1.03921	0.996887
	1-stearoyl-2-docosahexaenoyl-GPS (18:0/22:6)*	0.644996	0.699824	0.702193	0.69183	0.717461	1.06201	1.21979	1.153	1.28837	0.872506
	1-stearoyl-2-oleoyl-GPS (18:0/18:1)	1.06385	1.30909	1.08993	1.0828	1.00327	0.822154	0.748589	0.674438	1.04718	0.863889
	1-palmitoyl-2-arachidonoyl-GPS (16:0/20:4)	1.14753	1.37941	1.19779	1.19765	0.964408	0.654456	1.11975	0.77526	0.624216	1.00243
	1-stearoyl-2-arachidonoyl-GPS (18:0/20:4)	1.07104	1.26278	1.06535	1.12019	1.10402	0.975779	1.147	0.931433	0.884507	0.858607
	1-stearoyl-2-linoleoyl-GPS (18:0/18:2)	1.07465	1.04217	0.927222	0.903745	0.874319	0.769505	0.834624	0.957833	1.51587	1.20316
	glycerophosphoinositol*	0.486756	0.615402	0.487697	0.70361	0.589745	1.41082	2.24109	1.62367	1.05857	1.26196
	glycerophosphorylcholine (GPC)	0.480511	0.42772	1.01522	0.596976	0.569559	1.04387	1.04451	0.900665	0.79434	1.16109
	cytidine-5'-diphosphoethanolamine	1.04959	1.35091	1.25877	1.23874	1.37564	0.698952	1.24886	1.20065	0.774254	0.806436
	glycerophosphoserine*	1.43742	1.39263	1.14828	1.38108	0.836866	0.932492	1.44546	0.829019	0.635315	1.06751
	trimethylamine N-oxide	2.22217	1.91088	2.17416	1.09524	0.946291	3.82028	2.48296	1.7627	0.921033	6.39746
	choline phosphate	1.54852	1.44526	1.19971	1.36713	1.00173	1.3229	2.53714	0.998268	3.96617	0.936301
	cytidine 5'-diphosphocholine	0.670078	0.866405	1.08098	1.11016	1.19686	0.922639	1.03656	1.074	0.651973	0.771959
	choline	0.853514	1.02488	1.00618	1.12861	1.01316	0.993822	1.15575	1.04105	0.779358	0.837625
	glycerophosphoethanolamine	0.714262	0.820574	1.13964	1.05008	0.727452	1.02481	1.06932	1.08442	0.539208	0.914432
	phosphoethanolamine	0.87897	1.01061	0.989391	1.08692	1.03621	0.890262	1.1764	1.21844	0.940242	0.839501
	1-palmityl-2-linoleoyl-GPC (O-16:0/18:2)*	0.950787	0.938864	0.78425	0.796228	0.674148	2.64924	2.77674	2.48262	3.28367	2.63512
	1-(1-enyl-palmitoyl)-2-arachidonoyl-GPC (P-16:0/20:4)*	0.494845	0.380199	0.129182	0.635247	0.60955	1	1.95409	1.00273	1.81994	1.49766
	1-(1-enyl-palmitoyl)-2-oleoyl-GPC (P-16:0/18:1)*	0.449071		0.342452	0.456202	0.413692	1.14919	1.06014	1.3744	2.31045	1.24795
	1-palmityl-2-palmitoyl-GPC (O-16:0/16:0)*	0.984529	0.966759	1.01547	0.851425	0.776194	1.64174	1.24973	1.69913	1.95536	1.05405
	1-(1-enyl-palmitoyl)-2-arachidonoyl-GPE (P-16:0/20:4)*	1.02008	1.11982	1.10629	1.20202	0.97992	0.862359	1.07047	0.768715	0.885049	0.811365
	1-(1-enyl-stearoyl)-2-arachidonoyl-GPE (P-18:0/20:4)*	1.02149	1.16981	1.03839	1.03131	1.00877	0.921517	1.00759	0.831087	0.948102	0.729841
	1-(1-enyl-palmitoyl)-2-oleoyl-GPE (P-16:0/18:1)*	0.888209	0.925244	0.941909	1.0539	0.68582	1.09171	1.19482	0.702225	1.25646	1.2904
	1-(1-enyl-palmitoyl)-2-palmitoyl-GPC (P-16:0/16:0)*	0.726133	0.698093	0.696185	0.713629	0.786438	1.00329	0.646844	0.996712	1.52371	0.68988
	1-(1-enyl-stearoyl)-2-linoleoyl-GPE (P-18:0/18:2)*	1.08517	1.22133	0.877603	0.574977	0.940816	0.999676	0.837182	0.612916	1.51597	1.27454
	1-(1-enyl-palmitoyl)-2-linoleoyl-GPE (P-16:0/18:2)*		0.588802				0.873145	0.916428		0.932485	1.17859
	Total Phosphatidic acid (PA)	0	1.98529	2.73416	0.881028	0	0.470007	0.48142	0	0	1.12664
	Total Phosphatidylcholine (PC)	29.8165	28.0965	28.677	27.3929	28.1876	25.527	25.706	25.8774	33.5187	34.5082
	Total Phosphatidylethanolamine (PE)	13.082	12.6037	13.2147	14.3959	13.4849	14.4875	16.1168	17.5025	19.9701	21.0495
	Total Phosphatidylglycerol (PG)	1.81726	3.08473	1.8972	3.09499	0.771132	6.68011	7.14749	7.02851	5.33314	6.46521
	Total Phosphatidylinositol (PI)	3.48737	5.33921	4.10957	4.06941	3.00796	5.35875	5.04346	3.24187	2.62678	6.65087
	Total Phosphatidylserine (PS)	5.00207	5.69328	4.98248	4.99621	4.66348	4.28391	5.06974	4.49196	5.36014	4.80059
	Total Phospholipid Metabolism	10.3418	10.8653	11.5	10.7585	9.29352	13.0608	15.4381	11.7329	11.0605	14.9943
	Total Plasmalogen	7.62031	8.00892	6.93173	7.31494	6.87535	12.1919	12.714	10.4705	16.4312	12.4094
Cholesterols	4-cholesten-3-one	1.8778	0.968	1.325	1.017	0.6338	1.745	2.0148	1.6447	4.207	2.5599
	cholesterol	1.088	0.9335	0.9726	0.8852	1.0274	1.0556	1.058	1.2291	1.0667	0.9401
	7alpha-hydroxy-3-oxo-4-cholestenoate (7-Hoca)	1.0066	1.0307	0.3263	0.7264	0.6219	0.6345	0.6523	0.6792	2.2017	0.9402
	cholesterol sulfate	0.9582	1.0705	1.5515	1.1379	1.4392	1.1254	1.26	1.0418	1.6831	1.4616
	Total Cholesterol	4.93064	4.00263	4.17542	3.76649	3.72233	4.56057	4.98515	4.59474	9.15852	5.90175

## Sheet: S5 - Lipids
SUB-PATHWAY	CHEMICAL NAME	Control 1	Control 2	Control 3	Control 4	Control 5	gSpns-cKO 1	gSpns-cKO 2	gSpns-cKO 3	gSpns-cKO 4	gSpns-cKO 5	Control	gSpns-cKO	gSpns-cKO/Control	T-test	Log2 FC
Carnitine Metabolism	carnitine	1.12325	1.10426	1.01459	0.794383	0.935846	0.98911	0.952373	0.998528	1.50564	1.1242	0.994466	1.11397	1.12017	0.342926	0.163715
Carnitine Metabolism	deoxycarnitine	1.00314	0.696678	0.559807	0.996863	0.831695	0.411546	0.620208	0.526751	1.23984	0.773985	0.817636	0.714466	0.87382	0.555791	-0.194593
Ceramides	N-palmitoyl-sphingosine (d18:1/16:0)	1.03948	1.02093	0.857196	1.15203	0.772285	2.14597	2.56967	1.80523	2.77443	2.11801	0.968384	2.28266	2.35719	0.000104622	1.23707
Ceramides	ceramide (d18:1/17:0, d17:1/18:0)*	1.07649	0.923509	0.835828	0.908199	0.694676	2.94109	2.50097	2.37342	3.04395	1.77101	0.887741	2.52609	2.84553	0.000118556	1.5087
Ceramides	N-palmitoyl-sphingadienine (d18:2/16:0)*	1.08813	1.32668	1.0348	1.25166	0.929176	2.15836	2.23503	1.89956	2.84484	2.20444	1.12609	2.26844	2.01444	0.000160818	1.01038
Ceramides	ceramide (d18:1/14:0, d16:1/16:0)*	1.26252	1.19384	0.871744	0.956004	0.725889	1.91628	1.6775	1.87005	2.36678	2.20841	1.002	2.0078	2.0038	0.000226309	1.00274
Ceramides	N-stearoyl-sphingosine (d18:1/18:0)*	1	1.06791	0.820568	1.19069	0.548553	4.91164	5.0448	4.05873	2.4075	1.77224	0.925544	3.63898	3.93172	0.00373645	1.97516
Ceramides	ceramide (d18:2/24:1, d18:1/24:2)*	0.882577	1.09566	0.79815	0.99008	0.788958	1.26431	1.28448	1.07479	1.48007	1.13545	0.911084	1.24782	1.3696	0.00616489	0.453754
Ceramides	N-palmitoyl-heptadecasphingosine (d17:1/16:0)*	1.23641	1.02836	0.889238	1.0738	1.08486	1.52214	1.46972	1.35681	2.61484	1.81198	1.06253	1.7551	1.65181	0.0182929	0.724046
Ceramides	N-(2-hydroxypalmitoyl)-sphingosine (d18:1/16:0(2OH))	0.140746					1.36707	1.22927	1	2.16473	1.97493	0.140746	1.5472	10.9928	N/A	3.45849
Corticosteroids	corticosterone	1.04451	0.37708	0.245704	0.501517	0.549788	0.478977	1.32182	1.39301	2.56483	0.497123	0.543719	1.25115	2.3011	0.11903	1.20232
Diacylglycerol	palmitoyl-docosahexaenoyl-glycerol (16:0/22:6) [2]*	0.576099	0.569162	0.443668	0.614376	0.564584	0.738732	0.761173	0.817535	0.805227	0.741075	0.553578	0.772748	1.39592	0.000168007	0.481213
Diacylglycerol	palmitoyl-linoleoyl-glycerol (16:0/18:2) [1]*	0.654013	0.432881	0.756566	0.982138	1.01687	0.414087	0.427251	0.403942	0.464002	0.519576	0.768494	0.445772	0.580058	0.0189038	-0.78573
Diacylglycerol	stearoyl-docosahexaenoyl-glycerol (18:0/22:6) [2]*	0.611086	0.598314	0.444066	0.544371	0.577527	1.00955	0.990453	1.1599	0.922142	0.438355	0.555073	0.904079	1.62876	0.0245763	0.703773
Diacylglycerol	palmitoyl-docosahexaenoyl-glycerol (16:0/22:6) [1]*	0.603096	0.689318	0.444214	0.758609	0.651817	0.919924	0.79864	1.00023	1.02678	0.600407	0.629411	0.869196	1.38097	0.0344546	0.46568
Diacylglycerol	palmitoyl-dihomo-linolenoyl-glycerol (16:0/20:3n3 or 6) [2]*	1.01627				0.556886	0.436861	0.350766	0.355823	0.571835	0.450561	0.786579	0.433169	0.550701	0.051635	-0.86066
Diacylglycerol	palmitoyl-oleoyl-glycerol (16:0/18:1) [2]*	1.295	0.550453	0.937224	1.25924	0.652276	0.457923	0.346902	0.481422		0.752637	0.938839	0.509721	0.542927	0.0567145	-0.881171
Diacylglycerol	palmitoyl-linoleoyl-glycerol (16:0/18:2) [2]*	0.663112	0.47312	0.522342	0.900566	0.577771	0.409416	0.44243	0.411046	0.447152	0.553641	0.627382	0.452737	0.721628	0.0598733	-0.470672
Diacylglycerol	stearoyl-arachidonoyl-glycerol (18:0/20:4) [1]*	1.32272	1	1.02448		1.40799	1.04715			0.748409	0.598257	1.1888	0.797938	0.671214	0.063923	-0.575155
Diacylglycerol	palmitoyl-linolenoyl-glycerol (16:0/18:3) [2]*	0.70761	0.445881	0.415346	0.77893	0.433226		0.196309		0.230349	0.457693	0.556199	0.294783	0.529997	0.0709123	-0.915945
Diacylglycerol	oleoyl-oleoyl-glycerol (18:1/18:1) [2]*	1.39274	0.56507	1.25173	1.26687	0.85952	0.721855	0.520587	0.632785	0.514502	1.1173	1.06719	0.701406	0.657248	0.0901857	-0.60549
Diacylglycerol	palmitoleoyl-arachidonoyl-glycerol (16:1/20:4) [2]*	0.609681	0.411756	0.453365	1.0776	0.86512	0.925994	0.789364	1.07401	1.12883	0.837294	0.683504	0.951097	1.3915	0.0975248	0.476644
Diacylglycerol	linoleoyl-arachidonoyl-glycerol (18:2/20:4) [2]*	0.794416	0.622154	0.560102	0.784165	0.801591	0.86659	0.724106	1.04379	1.13389	0.695156	0.712485	0.892706	1.25295	0.10941	0.325325
Diacylglycerol	linoleoyl-linolenoyl-glycerol (18:2/18:3) [1]*	0.749649	0.684259	0.617269	0.860757	1.13365	0.408897		0.377816	0.781332		0.809116	0.522682	0.645991	0.111115	-0.630414
Diacylglycerol	diacylglycerol (16:1/18:2 [2], 16:0/18:3 [1])*	0.709122	0.360386	0.561926	0.907729	0.591232	0.394558	0.321515	0.363109	0.37593	0.707017	0.626079	0.432426	0.690689	0.127396	-0.533891
Diacylglycerol	linoleoyl-linoleoyl-glycerol (18:2/18:2) [1]*	0.619309	0.546938	0.620681	1.41881	1.09056	0.549396	0.538146	0.530318	0.635478	0.597277	0.85926	0.570123	0.663505	0.129855	-0.591821
Diacylglycerol	oleoyl-arachidonoyl-glycerol (18:1/20:4) [2]*	1.02641	0.766827	0.734719	0.764447	0.720557	0.81563	0.721505	0.973591	1.14146	1.09813	0.802592	0.950062	1.18374	0.172273	0.243354
Diacylglycerol	stearoyl-linoleoyl-glycerol (18:0/18:2) [2]*	0.942245	0.68218	0.621753	0.786024	0.568464	1.05333	0.886756	0.656303	1.0317	0.724019	0.720133	0.870423	1.2087	0.185064	0.273452
Diacylglycerol	oleoyl-linoleoyl-glycerol (18:1/18:2) [2]	0.758676	0.466244	0.651086	1.06633	0.723765	0.563001	0.540464	0.494397	0.562794	0.790341	0.73322	0.590199	0.804942	0.230548	-0.313044
Diacylglycerol	linoleoyl-linoleoyl-glycerol (18:2/18:2) [2]*	0.456846	0.357124	0.434263	0.993885	0.644814	0.381364	0.428857	0.356052	0.514576	0.476351	0.577386	0.43144	0.747229	0.251375	-0.420377
Diacylglycerol	linoleoyl-linolenoyl-glycerol (18:2/18:3) [2]*	0.342605	0.229072	0.288391	0.810261	0.48076	0.195218	0.253097	0.199371	0.359446	0.444356	0.430218	0.290298	0.674769	0.256686	-0.567534
Diacylglycerol	oleoyl-linoleoyl-glycerol (18:1/18:2) [1]		0.314166		1.20691		0.336051	0.150592	0.528525		0.514351	0.760539	0.38238	0.502775	0.281546	-0.992017
Diacylglycerol	stearoyl-arachidonoyl-glycerol (18:0/20:4) [2]*	1.1502	1.05373	1.06138	0.869139	1.15126	0.782161	0.843248	0.855639	1.35509	0.751546	1.05714	0.917537	0.867941	0.286999	-0.20433
Diacylglycerol	palmitoyl-arachidonoyl-glycerol (16:0/20:4) [2]*	1.12193	1.12882	0.776194	0.716242	0.813262	0.702421	0.658373	0.717675	1.12878	0.748071	0.911289	0.791063	0.868071	0.358298	-0.204115
Diacylglycerol	linoleoyl-arachidonoyl-glycerol (18:2/20:4) [1]*	0.634593	0.470708	0.365176	1.42342	0.508114		0.947026		0.667501	1.10983	0.680401	0.90812	1.33468	0.433233	0.416497
Diacylglycerol	linoleoyl-docosahexaenoyl-glycerol (18:2/22:6) [2]*	0.181183	0.183381	0.138892	0.373415	0.343862	0.242432	0.235856	0.279098	0.201392	0.129675	0.244147	0.21769	0.891638	0.63675	-0.165469
Diacylglycerol	palmitoyl-arachidonoyl-glycerol (16:0/20:4) [1]*	1.04589	1.19574	0.865585	0.986674	0.619849		1.11266	0.204832	0.661149	1.56083	0.942747	0.884868	0.938605	0.841383	-0.0914095
Diacylglycerol	oleoyl-arachidonoyl-glycerol (18:1/20:4) [1]*	0.792045	1.06836	0.447381	1.58941	0.473156	1.03062	1	1.09216	0.852613	0.600023	0.874071	0.915085	1.04692	0.862651	0.0661551
Diacylglycerol	palmitoleoyl-linoleoyl-glycerol (16:1/18:2) [1]*	1.40655		0.575389	1.06149						1	1.01448	1	0.98573	N/A	-0.0207349
Dihydroceramides	N-palmitoyl-sphinganine (d18:0/16:0)	1.28041	0.776227	0.630375	0.891009	0.57151	2.76929	3.72203	3.95081	3.45924	3.04665	0.829905	3.3896	4.08433	7.0907e-06	2.0301
Dihydroceramides	N-stearoyl-sphinganine (d18:0/18:0)*	1.27369	0.696615	0.468164	0.81495	0.298702	6.56925	8.42092	10.3832	2.78493	3.80123	0.710425	6.39191	8.99731	0.00395207	3.16949
Dihydrosphingomyelins	behenoyl dihydrosphingomyelin (d18:0/22:0)*	1.55966	1.27578	1.18805	1.41275	1.02645	0.648663	0.99467	1.3291	0.558683	0.75445	1.29254	0.857113	0.663124	0.0306675	-0.592649
Dihydrosphingomyelins	sphingomyelin (d18:0/18:0, d19:0/17:0)*	1.28565	1.10693	0.922766	1.7959	0.81356	2.66055	6.43519	5.69357	1.72223	1.52567	1.18496	3.60744	3.04435	0.048606	1.60613
Dihydrosphingomyelins	palmitoyl dihydrosphingomyelin (d18:0/16:0)*	1.14632	0.941895	0.975528	1.12458	0.879234	1.03337	1.40737	1.68081	1.369	1.02447	1.01351	1.303	1.28563	0.0638496	0.362476
Dihydrosphingomyelins	sphingomyelin (d18:0/20:0, d16:0/22:0)*	1.35443	0.874194	0.901327	3.53458	0.743141	0.717816	4.04167	1.75801	0.694104	1.88546	1.48153	1.81941	1.22806	0.685137	0.296381
Docosanoid	4-HDoHE	0.705652	1.37957	1.02784	1.02587	1.62784	0.505519	1.13658	0.645907	0.346915	0.651768	1.15335	0.657338	0.569936	0.0435287	-0.811128
Docosanoid	14-HDoHE/17-HDoHE	0.654379	0.829205			2.39598	0.505432	1.17079	0.59941		0.680487	1.29319	0.739031	0.57148	0.314131	-0.807225
Eicosanoid	12-HETE	3.3031	4.08806	0.590825	1.4317	0.261751	3.17107	8.65388	3.06963		3.56529	1.93509	4.61497	2.38489	0.109484	1.25392
Eicosanoid	5-HETE	1.29816	2.42219	1.93873	1.68241	2.48425	0.855352	2.37507	1.16782	0.586923	1.92808	1.96515	1.38265	0.703585	0.186075	-0.507203
Eicosanoid	15-HETE	0.662929	1.23978	1.25226	1.25339	1.49087	0.496179	1.36576	0.531736	0.369236	1.32574	1.17985	0.81773	0.693082	0.196791	-0.528902
Eicosanoid	12-HHTrE	3.63877	7.83453	1	2.2268	1.07557	5.65621	12.7781	5.46232	0.932014	3.04013	3.15514	5.57375	1.76656	0.336358	0.820946
Eicosanoid	prostaglandin F2alpha	6.32807	11.5216	0.829821	3.99493	0.927189	9.54857	12.6868	9.18576	0.828117	4.11549	4.72033	7.27294	1.54077	0.404871	0.623651
Eicosanoid	12-HEPE	1.42564	1.12043	0.840495	1.30101	0.916693	0.989961	2.09458	1.24591	0.555692	1	1.12085	1.17723	1.0503	0.844316	0.0707952
Eicosanoid	6-keto prostaglandin F1alpha	1	1.55958		0.533479		0.668331	1.99542	1.46169		0.336359	1.03102	1.11545	1.08189	0.874987	0.113552
Endocannabinoid	N-palmitoyltaurine	2.0664	2.18193	1.57856	2.02515	2.06895	1.0192	1.19439	1.02028	0.716719	1.01998	1.9842	0.994114	0.501015	6.23061e-05	-0.997073
Endocannabinoid	N-linoleoyltaurine*	2.05411	1.7847	1.34723	2.16647	2.16129	1.00512	1.11078	1.10947	0.857126	1.23077	1.90276	1.06265	0.558481	0.00102706	-0.840421
Endocannabinoid	N-oleoyltaurine	3.80944	2.58461	2.23872	2.55696	2.78518	1.36404	1.60038	1.59741	0.893912	1.85253	2.79498	1.46165	0.522957	0.00277225	-0.935237
Endocannabinoid	N-linolenoyltaurine*	1.97604	1.66661	1.37923	2.42618	2.21612	0.890392	0.923657	1.11844	0.912246	1.44693	1.93284	1.05833	0.547554	0.00360329	-0.868927
Endocannabinoid	N-palmitoleoyltaurine*	3.30163	1.94453	2.03807	2.18027	2.38558	1.09791	1.0092	1.24923	0.692769	2.03995	2.37002	1.21781	0.513841	0.00844981	-0.960607
Endocannabinoid	linoleoyl ethanolamide	1.75848	1.77856	0.845074	2.94904	1.24302	2.42761	3.78947	3.1207	1.1752	2.96514	1.71484	2.69562	1.57194	0.119724	0.652549
Endocannabinoid	oleoyl ethanolamide	1.11961	1.35825	0.755313	1.36365	0.902093	1.44929	2.05936	2.0226	0.612093	1.67651	1.09978	1.56397	1.42207	0.148146	0.507993
Endocannabinoid	stearoyl ethanolamide	0.813965	1.01623	0.983771	0.878879	0.952525	0.823506	1.05192	0.857477	0.533626	0.662675	0.929074	0.785841	0.845833	0.17271	-0.241556
Endocannabinoid	N-stearoyltaurine	1.15907	1.71864	1.28633	1.40758	1.76486	1.29573	1.53553	1.43984	1.0404	0.896582	1.46729	1.24162	0.846196	0.218491	-0.240936
Endocannabinoid	palmitoyl ethanolamide	1.02668	0.891583	0.950279	1.39576	0.843623	0.687106	1.17607	0.918172	0.450905	0.947035	1.02158	0.835857	0.818197	0.273416	-0.289481
Endocannabinoid	N-oleoylserine	2.04505	2.31922	1.02563	2.21632	1	1.28939	1.8149	1.97649	0.342181	1.10831	1.72124	1.30625	0.758901	0.342869	-0.398017
Endocannabinoid	N-arachidonoyltaurine	1.58626	2.18609	1.59734	1.44101	2.07476	1.64287	1.93914	1.94729	1.3841	1.5931	1.77709	1.7013	0.957351	0.689767	-0.0628802
Endocannabinoid	hexanoyltaurine	0.788509	0.475537	0.813391	0.450267	0.664192	0.323444	0.419822	0.418758	1.53391	0.605306	0.638379	0.660248	1.03426	0.928374	0.0485949
Fatty Acid Metabolism	oleoyl CoA	0.696754	1.24318	2.25005	1.14574	1.47079	2.42465	2.06121	3.2414	1.33242	1.82007	1.3613	2.17595	1.59843	0.0817956	0.676658
Fatty Acid Metabolism	N-oleoylalanine	2.69737	1.63443	0.440599	2.36181	0.38977	1.78721	3.9253	2.05463	0.671043	1.87366	1.50479	2.06237	1.37053	0.454572	0.454735
Fatty Acid Metabolism	3-hydroxybutyryl CoA	0.435287	0.322068	0.586811		0.927651	0.365365	0.296471	0.529312	2.14672	1	0.567954	0.867574	1.52754	0.483722	0.611213
Fatty Acid Metabolism	hexanoyl CoA			0.62486		0.382007				0.998955	0.324352	0.503434	0.661653	1.31428	0.70209	0.394274
Fatty Acid Metabolism	acetyl CoA	0.217198	0.219458	0.560406	0.178208	0.676011		0.206823	0.258332	1.03173	0.306975	0.370256	0.450966	1.21798	0.708386	0.284493
Fatty Acid Metabolism (Acyl Carnitine, Dicarboxylate)	pimeloylcarnitine/3-methyladipoylcarnitine (C7-DC)	1.39087	1.71007	1.2791	1.4535	1.24168	0.438733	0.893964	0.820562	0.381036	0.47354	1.41505	0.601567	0.425122	0.000308896	-1.23405
Fatty Acid Metabolism (Acyl Carnitine, Dicarboxylate)	adipoylcarnitine (C6-DC)	0.789274	0.728909	1.06869	1.48681	1.6891	2.94872	3.45486	3.11825	0.59157	1.75304	1.15256	2.37329	2.05915	0.0618843	1.04205
Fatty Acid Metabolism (Acyl Carnitine, Dicarboxylate)	suberoylcarnitine (C8-DC)	1.04824	1.28691	1.29439	2.21468	1.51545	0.908137	1.28102	0.782719	0.754598	1.2389	1.47193	0.993075	0.674673	0.0700834	-0.567739
Fatty Acid Metabolism (Acyl Carnitine, Dicarboxylate)	octadecenedioylcarnitine (C18:1-DC)*	1	2.61786	1.86625	1.13816	0.832102	1.01671	2.18896	0.969828	1.60849	2.00842	1.49088	1.55848	1.04535	0.874783	0.0639807
Fatty Acid Metabolism (Acyl Carnitine, Hydroxy)	3-hydroxyoctanoylcarnitine (1)	1.42111	0.98157	1.01843		0.718564	0.351256		0.51999			1.03492	0.435623	0.420925	0.0551954	-1.24837
Fatty Acid Metabolism (Acyl Carnitine, Hydroxy)	3-hydroxypalmitoylcarnitine	0.956195	1.05806	1.05406	0.748361	1.03724	1.46382	1.06429	3.18426	0.962759	1.22434	0.970783	1.5799	1.62744	0.179497	0.702608
Fatty Acid Metabolism (Acyl Carnitine, Hydroxy)	3-hydroxyoleoylcarnitine	0.996754	1.07136	1.0112	0.590498	0.785215	1.1133	0.821677	2.75453	1.00325	1.28463	0.891006	1.39548	1.56618	0.197898	0.647252
Fatty Acid Metabolism (Acyl Carnitine, Hydroxy)	(R)-3-hydroxybutyrylcarnitine	0.60014	0.557571	0.653942	0.362179	1.5653	0.306642	0.488496	0.419857	0.71471	0.558741	0.747827	0.497689	0.665514	0.290589	-0.587459
Fatty Acid Metabolism (Acyl Carnitine, Hydroxy)	3-hydroxyhexanoylcarnitine (1)	0.435804	0.337761	0.867007	0.273718	0.465118	0.193828	0.273736	0.246715	1.47531	0.634779	0.475881	0.564874	1.18701	0.742783	0.247327
Fatty Acid Metabolism (Acyl Carnitine, Hydroxy)	(S)-3-hydroxybutyrylcarnitine	0.527003	0.342582	0.673646	0.139791	0.6976	0.173706	0.173562	0.181119	1.19514	0.528923	0.476124	0.450489	0.946159	0.911907	-0.0798461
Fatty Acid Metabolism (Acyl Carnitine, Hydroxy)	3-hydroxydecanoylcarnitine	0.939855	1.93846	1.74084	0.939047	1.39477	0.992217	1.00778	2.45362	1.2385	1.10427	1.39059	1.35928	0.977481	0.929686	-0.0328596
Fatty Acid Metabolism (Acyl Carnitine, Long Chain Saturated)	myristoylcarnitine (C14)	0.58034	1.08386	1.27846	0.809213	1.28312	1.95885	2.15445	3.78598	2.91818	1.80848	1.007	2.52519	2.50764	0.00480471	1.32633
Fatty Acid Metabolism (Acyl Carnitine, Long Chain Saturated)	margaroylcarnitine (C17)*		0.601437	0.367795	0.526111	0.850917	1	1.17009	1.72637	1.81478	1.028	0.586565	1.34785	2.29787	0.0100536	1.20029
Fatty Acid Metabolism (Acyl Carnitine, Long Chain Saturated)	palmitoylcarnitine (C16)	0.563931	1.35054	1.38418	0.98799	1.13835	2.63148	3.64619	4.57713	2.50946	1.37435	1.085	2.94772	2.7168	0.0107828	1.44191
Fatty Acid Metabolism (Acyl Carnitine, Long Chain Saturated)	lignoceroylcarnitine (C24)*	0.479213	0.677364	0.8988	0.465201	0.696604	0.87629	1.48341	1.26438	1.29524	0.80141	0.643436	1.14415	1.77818	0.0113916	0.830401
Fatty Acid Metabolism (Acyl Carnitine, Long Chain Saturated)	pentadecanoylcarnitine (C15)*	0.445064	0.65629	0.772155	0.491221	0.852628	0.885495	1.4367	1.81356	2.51792	1.06285	0.643472	1.5433	2.3984	0.0175408	1.26207
Fatty Acid Metabolism (Acyl Carnitine, Long Chain Saturated)	stearoylcarnitine (C18)	0.732026	0.800376	0.905037	0.799767	0.984415	1.41312	1.56823	2.20258	2.95703	0.957716	0.844324	1.81973	2.15526	0.023703	1.10786
Fatty Acid Metabolism (Acyl Carnitine, Long Chain Saturated)	arachidoylcarnitine (C20)*	0.311668	0.383931	0.457763	0.211828	0.567037	0.990958	1.72084	1.51422	7.55922	1.00199	0.386445	2.55745	6.61787	0.123186	2.72637
Fatty Acid Metabolism (Acyl Carnitine, Long Chain Saturated)	behenoylcarnitine (C22)*							0.56401				N/A	0.56401	N/A	N/A	N/A
Fatty Acid Metabolism (Acyl Carnitine, Medium Chain)	laurylcarnitine (C12)	0.581296	1.30029	1.2746	1.02166	1.31992	1.34345	2.99594	3.06871	2.54042	1.37406	1.09955	2.26451	2.05949	0.0208012	1.04228
Fatty Acid Metabolism (Acyl Carnitine, Medium Chain)	nonanoylcarnitine (C9)		0.353747	1.41745		1.48297	0.302572	0.642195		1.04227	0.706385	1.08472	0.673357	0.620765	0.298693	-0.687881
Fatty Acid Metabolism (Acyl Carnitine, Medium Chain)	cis-3,4-methyleneheptanoylcarnitine		0.931457	1.39866		0.437905	0.517155	1.25856	1.3038	2.56722	1.68269	0.922673	1.46589	1.58874	0.309216	0.667881
Fatty Acid Metabolism (Acyl Carnitine, Medium Chain)	decanoylcarnitine (C10)	0.255951	0.591944	1.67289	0.343066	1.10242	0.348304	1.37869	0.638834	3.05924	0.477523	0.793255	1.18052	1.48819	0.514546	0.573563
Fatty Acid Metabolism (Acyl Carnitine, Medium Chain)	octanoylcarnitine (C8)	0.0724384	0.135644	2.24968	0.10384	1.14091	0.0716181	0.391152	0.103729	1.98008	0.100854	0.740503	0.529487	0.715037	0.717842	-0.48391
Fatty Acid Metabolism (Acyl Carnitine, Medium Chain)	hexanoylcarnitine (C6)	0.246605	0.139191	1.53528	0.109375	1.08324	0.183172	0.226149	0.110484	2.21995	0.0779989	0.622738	0.563551	0.904957	0.909821	-0.144079
Fatty Acid Metabolism (Acyl Carnitine, Monounsaturated)	palmitoleoylcarnitine (C16:1)*	0.707249	1.32953	2.05102	0.859595	1.248	2.02028	2.60782	3.21347	3.0331	2.07131	1.23908	2.5892	2.08961	0.00392479	1.06324
Fatty Acid Metabolism (Acyl Carnitine, Monounsaturated)	oleoylcarnitine (C18:1)	0.73116	1.45813	1.83001	0.917928	1.11482	1.90041	2.85453	3.30738	2.00324	1.63739	1.21041	2.34059	1.93372	0.016147	0.951379
Fatty Acid Metabolism (Acyl Carnitine, Monounsaturated)	5-dodecenoylcarnitine (C12:1)	0.0932606	0.801601	1.18801	0.624125	1.13041	1.47102	2.33275	2.1465	1.27489	1.14841	0.767482	1.67471	2.18209	0.0190269	1.12571
Fatty Acid Metabolism (Acyl Carnitine, Monounsaturated)	cis-4-decenoylcarnitine (C10:1)	1.03991	1.85658	2.78305	0.960091	0.827938	1.68674	1.67831	1.92787	2.20168	2.21551	1.49351	1.94202	1.3003	0.280628	0.37885
Fatty Acid Metabolism (Acyl Carnitine, Monounsaturated)	eicosenoylcarnitine (C20:1)*	0.179006	0.334054	0.630974		0.539365	0.586698	0.664117	1.11962	10.7072	0.90904	0.42085	2.79734	6.64687	0.325261	2.73268
Fatty Acid Metabolism (Acyl Carnitine, Monounsaturated)	myristoleoylcarnitine (C14:1)*			2.16815	0.591755	1.59241		1.95269	2.43068	2.49309	1.11839	1.45077	1.99871	1.37769	0.355151	0.462252
Fatty Acid Metabolism (Acyl Carnitine, Monounsaturated)	nervonoylcarnitine (C24:1)*										0.457699	N/A	0.457699	N/A	N/A	N/A
Fatty Acid Metabolism (Acyl Carnitine, Polyunsaturated)	linolenoylcarnitine (C18:3)*	0.914082	1.90029	1.67164	1.4646	1.24414	2.7636	4.35554	3.76181	2.64048	1.8806	1.43895	3.08041	2.14073	0.00810643	1.0981
Fatty Acid Metabolism (Acyl Carnitine, Polyunsaturated)	arachidonoylcarnitine (C20:4)	1.26984	1.27232	1.03701	1.0518	0.892286	0.654303	0.795708	1.03676	0.662764	0.526333	1.10465	0.735174	0.665526	0.0116352	-0.587433
Fatty Acid Metabolism (Acyl Carnitine, Polyunsaturated)	linoleoylcarnitine (C18:2)*	0.76021	1.38503	1.16249	0.851802	0.919981	1.68075	2.89769	3.05362	2.17601	1.03696	1.0159	2.16901	2.13505	0.0189304	1.09427
Fatty Acid Metabolism (Acyl Carnitine, Polyunsaturated)	docosahexaenoylcarnitine (C22:6)*	0.652565	1.2385	0.609439	0.385596	0.393388	1.51628	2.30909	2.25363	1.21824	0.694968	0.655898	1.59844	2.43703	0.0258784	1.28512
Fatty Acid Metabolism (Acyl Carnitine, Polyunsaturated)	dihomo-linoleoylcarnitine (C20:2)*		0.510661	0.985168	0.325274	0.833605	1	1.04611	1.57473	7.88323	1.14451	0.663677	2.52972	3.81167	0.261431	1.93042
Fatty Acid Metabolism (Acyl Carnitine, Polyunsaturated)	docosapentaenoylcarnitine (C22:5n3)*		0.691971	1.21124	0.551224		0.837226	0.677249	1.36159	1.39615		0.818145	1.06805	1.30546	0.402881	0.384556
Fatty Acid Metabolism (Acyl Carnitine, Polyunsaturated)	dihomo-linolenoylcarnitine (C20:3n3 or 6)*	0.90031	1.19193	1.38515	0.736434	0.964005	0.916293	1.06616	1.45688	1.036	0.90952	1.03556	1.07697	1.03998	0.791659	0.0565585
Fatty Acid Metabolism (Acyl Carnitine, Polyunsaturated)	docosadienoylcarnitine (C22:2)*					0.113743				1.71364		0.113743	1.71364	15.0659	N/A	3.91322
Fatty Acid Metabolism (Acyl Carnitine, Short Chain)	valerylcarnitine (C5)	0.49618	1.11306	0.909275	0.620425	0.422049	0.474615	1.01639	0.983607	3.00703	0.894856	0.712197	1.2753	1.79066	0.257971	0.840488
Fatty Acid Metabolism (Acyl Carnitine, Short Chain)	acetylcarnitine (C2)	0.185919	0.206646	0.874744	0.0816491	0.804165	0.117735	0.146463	0.126114	1.99649	0.118624	0.430625	0.501086	1.16363	0.867866	0.218627
Fatty Acid Metabolism (Acyl Choline)	stearoylcholine*	0.397369	0.328384		0.793122	0.603213		1.65144	0.468802			0.530522	1.06012	1.99826	0.251081	0.998741
Fatty Acid Metabolism (Acyl Choline)	palmitoloelycholine	0.155149	0.187785	0.930751	1.16227	2.19982	0.175698	1.07259	0.491152	1.83296	0.192496	0.927155	0.75298	0.81214	0.731438	-0.300199
Fatty Acid Metabolism (Acyl Choline)	palmitoylcholine	0.300341	0.48608	0.675503	1.28936	1.2304	0.294335	2.00722	1.05615	0.943852	0.327136	0.796338	0.925738	1.16249	0.735305	0.217224
Fatty Acid Metabolism (Acyl Choline)	oleoylcholine	0.236832	0.316672	0.650496	1.09906	1.15165	0.242434	1.23374	0.63335	1.19122	0.296656	0.690942	0.719482	1.04131	0.922769	0.0583933
Fatty Acid Metabolism (Acyl Choline)	linoleoylcholine*	0.186447	0.210913	0.539563	1.01197	1.26523	0.119836	0.988032	0.464461	1.46283	0.176327	0.642824	0.642297	0.999181	0.998784	-0.0011825
Fatty Acid Metabolism (Acyl Glycine)	3-hydroxyoctanoylglycine	0.434894	0.939185	0.473719	1.34284	1.68686	0.458227	0.792928	0.576673	0.567443	0.32672	0.9755	0.544398	0.558071	0.129886	-0.841479
Fatty Acid Metabolism (Acyl Glycine)	N-octanoylglycine	0.687237	0.592993	0.931877	0.922439	1.29515	0.527169	0.411786	0.390427	1.18847	0.32586	0.88594	0.568742	0.641965	0.150823	-0.639434
Fatty Acid Metabolism (Acyl Glycine)	cis-3,4-methyleneheptanoylglycine	0.705158	1.01447	0.946997	1.09895	0.701689	0.985528	1.11532	1.07859	0.82066	1.24421	0.893453	1.04886	1.17394	0.186614	0.231362
Fatty Acid Metabolism (Acyl Glycine)	N-palmitoylglycine	2.08932	2.19456	1.14335	2.32356	1.71347	1.38219	2.2116	1.81073	0.50656	1.03783	1.89285	1.38978	0.734226	0.205522	-0.445704
Fatty Acid Metabolism (Acyl Glycine)	4-methylhexanoylglycine	0.322507	0.109777	0.0746462	0.310637	0.149433	0.178107	0.327267	0.185294	1.65083		0.1934	0.585374	3.02675	0.258623	1.59777
Fatty Acid Metabolism (Acyl Glycine)	valerylglycine	0.479955	0.186608	0.66402	0.343966	0.124595	0.391542	0.210105	0.309314	1.61133	0.983184	0.359829	0.701095	1.94841	0.260834	0.9623
Fatty Acid Metabolism (Acyl Glycine)	3-hydroxybutyroylglycine**	0.194654	0.484553	0.317958	0.958733	0.867525	0.527491	1.01509	2.39676	0.375961	0.791584	0.564684	1.02138	1.80876	0.276329	0.854998
Fatty Acid Metabolism (Acyl Glycine)	isocaproylglycine	0.656668	0.191424	0.141153	0.579799	0.182566	0.37446	0.533355	0.319485	2.60254	0.201596	0.350322	0.806287	2.30156	0.356011	1.20261
Fatty Acid Metabolism (Acyl Glycine)	heptanoyl glycine	0.855876	0.56194	0.828142	0.642442	0.544036	0.539235	0.236442	0.213806	1.19035	0.547378	0.686487	0.545442	0.794542	0.474909	-0.331805
Fatty Acid Metabolism (Acyl Glycine)	2-butenoylglycine	0.312919	1		0.309453	1.34182	0.510801	0.492671	0.586814	0.806179	0.519914	0.741048	0.583276	0.787096	0.524838	-0.345389
Fatty Acid Metabolism (Acyl Glycine)	trans-3,4-methyleneheptanoylglycine	0.635301	1.09121	0.978373	1.02163	0.714726	0.7946	1.13104	1.03767	0.663659	1.1307	0.888247	0.951533	1.07125	0.640632	0.0992925
Fatty Acid Metabolism (Acyl Glycine)	hexanoylglycine	1.2725	0.337495	0.727322	0.518995	0.622112	0.476805	0.307203	0.264243	3.09983	0.62793	0.695685	0.955203	1.37304	0.656904	0.457372
Fatty Acid Metabolism (Acyl Glycine)	N-linoleoylglycine	1.61494	1.63875	0.796294	2.22379	1.25818	1.37774	2.09617	1.82294	0.63504	1.41955	1.50639	1.47029	0.976034	0.91845	-0.034996
Fatty Acid Metabolism (also BCAA Metabolism)	butyrylcarnitine (C4)	0.363699	0.133006	0.850799	0.0900458	0.327602	0.208778	0.159859	0.133549	3.78929	0.985083	0.353031	1.05531	2.9893	0.354525	1.57981
Fatty Acid Metabolism (also BCAA Metabolism)	butyrylglycine	0.983789	0.253619	0.732755	0.297234	0.288123	0.42727	0.2424	0.283904	3.15998	1.01621	0.511104	1.02595	2.00733	0.393249	1.00528
Fatty Acid Metabolism (also BCAA Metabolism)	2-methylmalonylcarnitine (C4-DC)	0.897316	1.07548	0.857122	0.992823	0.910326	0.65053		0.77168	1	1.1198	0.946614	0.885504	0.935443	0.573498	-0.0962785
Fatty Acid Metabolism (also BCAA Metabolism)	propionylcarnitine (C3)	0.662571	1.09222	1.02864	0.550285	0.864334	0.437593	0.668579	0.9705	1.94238	0.834466	0.839611	0.970704	1.15614	0.650639	0.20931
Fatty Acid Metabolism (also BCAA Metabolism)	propionyl CoA	0.402713	0.818972	0.629908	0.600421	0.826964	0.335226	0.277278	0.797218	1.44185	0.81836	0.655796	0.733985	1.11923	0.736049	0.162505
Fatty Acid Metabolism (also BCAA Metabolism)	propionylglycine	0.390955	0.381887	0.503156		0.388386			0.336943	0.263699	0.569381	0.416096	0.390008	0.937302	0.769773	-0.0934148
Fatty Acid Metabolism (also BCAA Metabolism)	methylmalonate (MMA)	1.32256	1.26169	0.906927	1.09307	0.597826	1.20904	1.12897	1.33344	0.473741	1.32039	1.03641	1.09311	1.05471	0.790586	0.0768427
Fatty Acid Synthesis	malonylcarnitine	0.774264	0.854008	0.901912	0.997344	0.877506	0.538278	0.429261	0.531123	0.299606	0.5763	0.881007	0.474914	0.539058	0.000174516	-0.891488
Fatty Acid Synthesis	malonate	2.12401	2.27063	1.54454	1.02643	1.29669	0.960543	1.149	1.05613	0.56908	0.885299	1.65246	0.924011	0.559173	0.0223832	-0.838635
Fatty Acid, Amino	2-aminoheptanoate	0.691051	1.02583	0.64371	1.12327	0.387301	0.661348	0.843814	0.503428	0.417738	0.798643	0.774234	0.644994	0.833075	0.434666	-0.263482
Fatty Acid, Amino	N-acetyl-2-aminooctanoate*	0.520673		0.681758	0.349838	0.800693		0.854446	0.520401	1	0.414379	0.58824	0.697307	1.18541	0.542689	0.245387
Fatty Acid, Branched	18-methylnonadecanoate (i20:0)	0.713471	0.701105	0.52494	1.17247	0.665354	0.68617	1.80349	0.828357	1.11889	2.41512	0.755468	1.37041	1.81398	0.110189	0.859162
Fatty Acid, Branched	(14 or 15)-methylpalmitate (a17:0 or i17:0)	0.998572	0.722074	0.640945	0.916166	0.833545	0.803364	1.00327	0.904742	0.765926	1.1082	0.82226	0.9171	1.11534	0.323931	0.157484
Fatty Acid, Branched	(16 or 17)-methylstearate (a19:0 or i19:0)	0.925349	0.823743	0.567653	1.15409	0.998249	0.701429	1.14877	0.9338	0.706462	1.4268	0.893817	0.983453	1.10028	0.610959	0.137876
Fatty Acid, Dicarboxylate	maleate	1.18336	1.19733	0.763658	1.2686	0.570003	2.51151	2.11887	4.26076	1.21409	3.17219	0.996589	2.65548	2.66457	0.0140013	1.4139
Fatty Acid, Dicarboxylate	glutarate (C5-DC)	0.593512	0.876797	0.493288	0.503901	0.619992	0.743422	1.65848	1.16159	1.10636	0.624719	0.617498	1.05891	1.71485	0.0529168	0.77808
Fatty Acid, Dicarboxylate	hexadecanedioate (C16-DC)	0.733004	2.02606	1.82561	1.36259	1.71579	1.01965	0.973395	1.04709	0.837638	1.49173	1.53261	1.0739	0.7007	0.106819	-0.513131
Fatty Acid, Dicarboxylate	octadecadienedioate (C18:2-DC)*	0.534333	1.00966	0.989733	0.43479	1.01768	1.26165	0.906893	1	1.02732	1.06422	0.797238	1.05202	1.31958	0.10919	0.400076
Fatty Acid, Dicarboxylate	azelate (C9-DC)	0.639177	0.738584	0.806797	0.436085	0.336157	0.488422	0.535508	0.382441	0.314099	0.405555	0.59136	0.425205	0.719029	0.126935	-0.475878
Fatty Acid, Dicarboxylate	3-methylglutarate/2-methylglutarate	1.57156	1.15722	1.30495	1.14221	1.14098	1.37647	1.11353	1.00876	0.907668	0.985699	1.26339	1.07842	0.853598	0.150276	-0.228371
Fatty Acid, Dicarboxylate	tetradecanedioate (C14-DC)	0.90286	1.50071	1.72424	0.991177	1.17287	0.745576	0.724464	0.793073	1.11984	1.35837	1.25837	0.948264	0.753565	0.158168	-0.408195
Fatty Acid, Dicarboxylate	dodecenedioate (C12:1-DC)*	0.420756	0.551725	0.816366	0.568808	0.191781	0.374084	0.47032	0.299952	0.203635	0.429308	0.509887	0.35546	0.697134	0.207329	-0.520491
Fatty Acid, Dicarboxylate	sebacate (C10-DC)	0.998522	1.34868	1.17048	0.943064	1.47149	0.745603	0.766163	0.807442	1.52665	0.929047	1.18645	0.954982	0.804908	0.228823	-0.313104
Fatty Acid, Dicarboxylate	2-hydroxyadipate	0.726945	1.01127	0.984154	1.17433	0.862578	1.34749	1.82853	1.72437	0.461666	0.993189	0.951856	1.27105	1.33534	0.256888	0.417205
Fatty Acid, Dicarboxylate	pimelate (C7-DC)		0.892592	0.475073	0.705846		0.736644				1.18378	0.69117	0.960211	1.38925	0.323377	0.47431
Fatty Acid, Dicarboxylate	suberate (C8-DC)	0.468062	0.603728	0.582449	0.8475	0.451436	0.68337	0.898747	0.534131	0.475427	1.01585	0.590635	0.721506	1.22158	0.328095	0.288744
Fatty Acid, Dicarboxylate	octadecanedioate (C18-DC)	0.67768	1.25659	1.29424	1.24849	1.07801	0.952944	1.18188	0.926427	0.58787	1.16578	1.111	0.96298	0.866767	0.373712	-0.206284
Fatty Acid, Dicarboxylate	undecanedioate (C11-DC)	0.780187	0.736058	0.889463	0.64116	0.596994	0.96522	0.520351	0.460959	0.613324	0.64911	0.728772	0.641793	0.880649	0.416876	-0.183361
Fatty Acid, Dicarboxylate	tetradecadienedioate (C14:2-DC)*	0.585872	0.818873	1.3421	1.28811	1.32617	0.813284	0.480905	1.32496	0.591928	1.24241	1.07223	0.890697	0.830699	0.453153	-0.267603
Fatty Acid, Dicarboxylate	adipate (C6-DC)	0.767105	0.44184	0.740104	1.00253	0.597736	0.772705	1.16253	1.12157	0.278977	0.914095	0.709863	0.849976	1.19738	0.469709	0.259881
Fatty Acid, Dicarboxylate	dodecanedioate (C12-DC)	0.700498	1.01785	1.17648	0.63315	0.948258	1.01584	0.504867	0.763428	1.00819	0.762177	0.895249	0.8109	0.905782	0.558966	-0.142765
Fatty Acid, Dicarboxylate	2-hydroxysebacate	0.486587	0.855064	1.00026	0.423071	0.475576	0.503187	0.592594	0.497345	0.543995	0.79455	0.648112	0.586334	0.904681	0.645092	-0.14452
Fatty Acid, Dicarboxylate	hexadecenedioate (C16:1-DC)*	0.571182	1.40726	1.77223	0.787269	1.00564	0.690726	0.955775	0.881729	1.00767	1.49105	1.10872	1.00539	0.906806	0.69422	-0.141135
Fatty Acid, Dicarboxylate	3-hydroxydodecanedioate*	0.592836	0.917903	1.00146	0.557652	0.745316	0.550548	0.472643	0.59937	0.692609	1.21892	0.763033	0.706818	0.926327	0.732792	-0.110407
Fatty Acid, Dicarboxylate	3-hydroxyadipate	0.361551	1.32757	1.02039	0.821275	2.17203	1.38826	1.48039	1.55768	0.289135	0.531098	1.14056	1.04931	0.919996	0.826011	-0.1203
Fatty Acid, Dicarboxylate	octadecenedioate (C18:1-DC)	0.557173	1.31725	1.57186	0.815741	0.966425	0.621846	1.22048	1.02764	1.04204	1.43308	1.04569	1.06902	1.02231	0.919727	0.031832
Fatty Acid, Dicarboxylate	2-hydroxyglutarate	1.36883	4.65545	3.10939	0.455476	2.30742	4.32333	5.11837	1.5779	0.865228	0.620849	2.37931	2.50114	1.0512	0.920067	0.0720387
Fatty Acid, Dicarboxylate	3-methyladipate		0.744487				1.6028				0.939566	0.744487	1.27118	1.70746	N/A	0.771853
Fatty Acid, Dihydroxy	2R,3R-dihydroxybutyrate	0.654169	0.789904	0.976508	0.66132	0.752925	1.05926	1.84318	1.38809	1.41906	1.15161	0.766965	1.37224	1.78918	0.00351624	0.839302
Fatty Acid, Dihydroxy	3,4-dihydroxybutyrate	1.73177	1.76036	1.15838	1.85853	1.28921	1.27803	1.42461	0.649983	0.59109	1.09106	1.55965	1.00696	0.645629	0.0348414	-0.631222
Fatty Acid, Dihydroxy	19,20-DiHDPA	0.719023	0.840476	0.670359	0.99335	0.713366	1.06951	1.47237	1.14219	0.779911	1.00665	0.787315	1.09413	1.38969	0.0418469	0.474767
Fatty Acid, Dihydroxy	2S,3R-dihydroxybutyrate	0.832165	1.00643	0.821487	0.883807	0.855929	0.993566	1.61127	1.6138	0.770174	1.18897	0.879964	1.23555	1.4041	0.070978	0.489642
Fatty Acid, Dihydroxy	2,4-dihydroxybutyrate	1.02762	1.17203	1.19475	1.03463	0.866555	1.32798	2.1635	1.06537	1.03862	2.06489	1.05912	1.53207	1.44656	0.0957553	0.532622
Fatty Acid, Dihydroxy	9,10-DiHOME	0.814392	0.79524	0.477571	0.645148	0.481823	0.637357	0.732991	0.592288	1.01514	0.829333	0.642835	0.761421	1.18447	0.290631	0.244247
Fatty Acid, Dihydroxy	14,15-DiHETrE	1.02862	1.0149	0.940185	1.05655	1.10029	1.13775	1.64854	1.35163	0.699418	0.928985	1.02811	1.15326	1.12173	0.47402	0.165731
Fatty Acid, Dihydroxy	12,13-DiHOME	0.949548	0.761208	0.687819	0.788417	0.544308	0.551844	0.689127	0.438897	1.09343	0.736226	0.74626	0.701904	0.940563	0.740211	-0.0884042
Fatty Acid, Monohydroxy	3-hydroxypalmitate	2.32015	1.30768	1.02698	1.89535	1.41581	0.58548	0.711014	1.15573	0.568825	0.888265	1.5932	0.781862	0.490751	0.0127955	-1.02694
Fatty Acid, Monohydroxy	16-hydroxypalmitate	0.831849	1.16418	0.884956	1.00863	1.0762	0.995194	0.741331	0.680293	0.593337	0.751569	0.993163	0.752345	0.757524	0.0287182	-0.400637
Fatty Acid, Monohydroxy	2-hydroxystearate	1.24406	1.51093	1.00906	1.56387	1.19211	0.87395	1.22836	0.968418	0.833841	0.990941	1.30401	0.979102	0.750842	0.0307375	-0.413419
Fatty Acid, Monohydroxy	13-HODE + 9-HODE	1.08441	1.3052	0.670331	1.45601	0.959107	0.576248	1.04916	0.626362	0.253016	0.903653	1.09501	0.681687	0.622539	0.0661665	-0.683763
Fatty Acid, Monohydroxy	2-hydroxypalmitate	1.40398	1.46778	1.0955	1.45039	1.10639	0.932062	1.24324	1.08926	0.714936	1.23859	1.30481	1.04362	0.799825	0.0805483	-0.322244
Fatty Acid, Monohydroxy	2-hydroxydecanoate	0.515694	1.25879	0.835603	0.846898	0.777414	1.11697	1.11719	0.889737	1.00132	1.57686	0.84688	1.14041	1.34661	0.116936	0.429329
Fatty Acid, Monohydroxy	3-hydroxytridecanoate	1.00579	1.27959	1.46111	0.994208	1.25797	0.832421	0.739624	1.14426	0.742231	1.28707	1.19973	0.949121	0.79111	0.118376	-0.338051
Fatty Acid, Monohydroxy	3-hydroxyoleate*	2.75873	1.28807	1.18745	1.88566	1.15475	0.749669	0.846613	1.76632	0.597407	1.55875	1.65493	1.10375	0.666946	0.190422	-0.584357
Fatty Acid, Monohydroxy	2-hydroxyheptanoate*	0.513608	0.918274	0.512697	0.947261	0.709251	1.01546	0.378607	0.344574	0.357207	0.406305	0.720218	0.500431	0.694833	0.206166	-0.525263
Fatty Acid, Monohydroxy	3-hydroxysuberate	0.767683	0.603191	1.06288	1.18698	1.33896	0.526021	1.01909	0.84608		0.804167	0.991937	0.79884	0.805333	0.31269	-0.312342
Fatty Acid, Monohydroxy	3-hydroxyhexanoate	0.646621	0.43415	0.652805	0.315111	0.274087			0.298225	0.666498	1.04648	0.464555	0.670403	1.44311	0.321303	0.529179
Fatty Acid, Monohydroxy	3-hydroxylaurate	1.26431	1.55582	0.826692	1.68932	1.38746	1.27528	1.55714	3.55857	0.769817	1.91053	1.34472	1.81427	1.34918	0.372396	0.43208
Fatty Acid, Monohydroxy	3-hydroxyoctanoate	0.643875	0.875867	0.735412	0.619066	0.745623		0.829049	0.530746	1.26362	0.71948	0.723969	0.835724	1.15436	0.46849	0.207099
Fatty Acid, Monohydroxy	2-hydroxyoctanoate	0.741677	0.987223	1	1.07666	1.35636	0.662408		0.710624	1.31836	0.940893	1.03238	0.908071	0.879587	0.494656	-0.185102
Fatty Acid, Monohydroxy	4-hydroxybutyrate (GHB)	0.509214	0.621502	0.545252	1.53073	1.43143	0.812582	0.922351	0.707285		1.31787	0.927626	0.940023	1.01336	0.966288	0.0191516
Fatty Acid, Monohydroxy	3-hydroxymyristate	1.34052	1.11136	1.01543	1.50991	1.37966	1.13889	1.06706	1.95043	0.861323	1.33287	1.27137	1.27011	0.99901	0.995296	-0.00142918
Fatty Acid, Monohydroxy	8-hydroxyoctanoate					0.893022						0.893022	N/A	N/A	N/A	N/A
Fatty Acid, Monohydroxy	5-hydroxyhexanoate										0.727183	N/A	0.727183	N/A	N/A	N/A
Fatty Acid, Monohydroxy	3-hydroxysebacate					0.520667					1.20841	0.520667	1.20841	2.32088	N/A	1.21467
Fatty Acid, Oxidized	4-hydroxynonenal	0.862371	1.75491	1.47968	1.57818	1.56963	0.804003	1.94674	1	0.629642	0.958351	1.44896	1.06775	0.736908	0.204176	-0.440444
Glycerolipid Metabolism	glycerophosphoglycerol	1.16647	1.12219	1.56772	1.33253	0.915485	0.972799	1.0133	1.2822	0.81496	1.071	1.22088	1.03085	0.844351	0.190937	-0.244085
Glycerolipid Metabolism	glycerol	0.854285	0.601093	0.572485	0.985653	0.607153	0.717944	0.623349	0.579197	0.702481	0.811356	0.724134	0.686865	0.948534	0.6962	-0.0762292
Glycerolipid Metabolism	glycerol 3-phosphate	0.205213	0.321875	0.903999	0.740428	1.02294	0.403908	0.535844	0.410746	1.16618	0.521905	0.63889	0.607716	0.951205	0.888114	-0.0721712
Glycosyl PE	1-palmitoyl-2-linoleoyl-glycosyl-GPE (16:0/18:2)**	1.01404	1.76702	1.82671	2.20088	1.50553	0.191989	0.320345	0.353114	0.247738	0.444744	1.66283	0.311586	0.187383	0.000150968	-2.41594
Glycosyl PE	1-palmitoyl-2-arachidonoyl-glycosyl-GPE (16:0/20:4)**	1.60518	2.1693	2.19828	3.03185	1.86525	0.71198	0.916672	0.699379	0.661759	1.17811	2.17397	0.83358	0.383436	0.000851102	-1.38294
Glycosyl PE	1-stearoyl-2-linoleoyl-glycosyl-GPE (18:0/18:2)**	0.930012	1.42031	1.88139	2.76353	1.46405	0.426606	0.532879	0.322355	0.219328	0.616697	1.69186	0.423573	0.250359	0.00384621	-1.99793
Glycosyl PE	1-stearoyl-2-arachidonoyl-glycosyl-GPE (18:0/20:4)**	1.43399	2.21672	2.30845	3.52259	1.96165	0.808315	1.09849	0.649733	0.707179	1.05671	2.28868	0.864086	0.377548	0.00392573	-1.40527
Glycosyl PE	1-palmitoyl-2-docosahexaenoyl-glycosyl-GPE (16:0/22:6)**	0.633403	1.0074	0.926334	3.30402	0.877821	0.376926	1.35969	0.337855	0.317599	0.992598	1.3498	0.676934	0.501509	0.244989	-0.995653
Glycosyl PE	1-stearoyl-2-docosahexaenoyl-glycosyl-GPE (18:0/22:6)**	0.788108	1.13122	1.62693	2.76294	1.07954	0.722148	1.07399	0.950773			1.47775	0.915638	0.619618	0.277418	-0.69055
Hexosylceramides (HCER)	glycosyl ceramide (d18:2/24:1, d18:1/24:2)*	0.691791	0.781778	0.476742	0.589455	0.309975	1.39791	1.02073	1.07927	1.65372	1.10195	0.569948	1.25072	2.19444	0.00160088	1.13385
Hexosylceramides (HCER)	glycosyl-N-palmitoyl-sphingosine (d18:1/16:0)	1.13781	1.23502	0.995022	0.970502	0.773685	1.7913	1.50476	1.53937	1.80445	1.30374	1.02241	1.58872	1.55391	0.00173756	0.635899
Hexosylceramides (HCER)	glycosyl-N-stearoyl-sphingosine (d18:1/18:0)	1.38437	1.66023	0.976491	1.02351	0.507517	6.73011	3.49467	5.26487	3.69124	1.9152	1.11042	4.21922	3.79965	0.00622306	1.92587
Inositol Metabolism	inositol 1-phosphate (I1P)	0.757832	1.2101	1.1762	1.41449	1.26215	0.775381	3.68368	1.28748	0.90081	1.03827	1.16415	1.53712	1.32038	0.519947	0.400951
Inositol Metabolism	chiro-inositol	0.781047	0.532418	0.787493	0.818497	0.839721	1.02445	0.951881	0.43903	0.486125	1.36517	0.751835	0.853332	1.135	0.594344	0.18269
Inositol Metabolism	myo-inositol	0.89114	0.876246	1.00586	1.11502	1.1127	0.898182	1.09427	0.99414	1.23973	0.908732	1.00019	1.02701	1.02681	0.752105	0.0381732
Ketone Bodies	3-hydroxybutyrate (BHBA)	0.621591	0.893253	1.21697	0.904249	3.0265	0.819403	1.04245	0.944054	0.972889	1.44375	1.33251	1.04451	0.783865	0.537105	-0.351323
Lactosylceramides (LCER)	lactosyl-N-palmitoyl-sphingosine (d18:1/16:0)	0.123363	0.0927751	0.108281	0.201686	0.127479	2.72562	2.22656	2.5231	3.11366	2.49444	0.130717	2.61668	20.0179	1.65182e-07	4.32322
Lactosylceramides (LCER)	lactosyl-N-nervonoyl-sphingosine (d18:1/24:1)*						1.69946	1	1.09695	1.18033	1.45894	N/A	1.28714	N/A	N/A	N/A
Lactosylceramides (LCER)	lactosyl-N-behenoyl-sphingosine (d18:1/22:0)*						1.37389	1	1.26436	0.865537	1.18143	N/A	1.13704	N/A	N/A	N/A
Long Chain Monounsaturated Fatty Acid	palmitoleate (16:1n7)	1.88241	0.869545	0.891329	1.7224	1.08059	0.693591	1.02353	0.943293	0.493417	1.42146	1.28926	0.915056	0.709756	0.196881	-0.494606
Long Chain Monounsaturated Fatty Acid	10-heptadecenoate (17:1n7)	1.3224	0.649509	0.717693	1.23656	0.873014	0.495884	0.679759	0.61379	0.491113	1.30223	0.959834	0.716555	0.746541	0.265253	-0.421707
Long Chain Monounsaturated Fatty Acid	10-nonadecenoate (19:1n9)	1.57243	0.871519	0.740437	1.31107	0.987793	0.625715	0.796099	0.899042	0.462816	1.41475	1.09665	0.839685	0.765682	0.280463	-0.385182
Long Chain Monounsaturated Fatty Acid	eicosenoate (20:1)	1.4934	0.906063	0.638854	1.00949	0.68911	0.556516	0.815254	0.782301	0.483125	1.0496	0.947384	0.73736	0.778311	0.283843	-0.361581
Long Chain Monounsaturated Fatty Acid	myristoleate (14:1n5)	1.0288	0.819728	0.709139	1.40606	1.13611	0.723603	1.47987	1.69409	0.865687	1.20196	1.01997	1.19304	1.16969	0.452381	0.226123
Long Chain Monounsaturated Fatty Acid	oleate/vaccenate (18:1)	1.29942	0.806257	0.746764	1.23317	0.841635	0.806761	1.05022	1.01189	0.619331	1.1425	0.985448	0.92614	0.939816	0.702154	-0.0895499
Long Chain Monounsaturated Fatty Acid	erucate (22:1n9)	1.04503	0.941348	0.595707	0.803142	0.680364	0.521692	0.992606	0.763277	0.710269	0.923419	0.813119	0.782253	0.96204	0.79825	-0.0558317
Long Chain Polyunsaturated Fatty Acid (n3 and n6)	docosapentaenoate (n6 DPA; 22:5n6)	1.57691	1.27221	0.839946	1.04976	0.925303	4.34098	4.29748	4.94974	4.04911	4.70029	1.13283	4.46752	3.94369	2.23472e-07	1.97955
Long Chain Polyunsaturated Fatty Acid (n3 and n6)	adrenate (22:4n6)	1.31462	1.05995	0.625728	1.10653	0.773496	1.32678	1.85579	1.85452	1.06994	1.73519	0.976065	1.56844	1.6069	0.0181741	0.684285
Long Chain Polyunsaturated Fatty Acid (n3 and n6)	arachidonate (20:4n6)	1.21783	1.27298	1.09125	1.23953	1.31092	1.4177	2.17885	1.97834	1.31231	1.42004	1.2265	1.66145	1.35462	0.0405679	0.437891
Long Chain Polyunsaturated Fatty Acid (n3 and n6)	nisinate (24:6n3)	1.00423	0.669998	0.351485	0.81422	0.598443	1.15153	1.11903	1.38358	0.4778	1.62547	0.687676	1.15148	1.67446	0.0684033	0.743692
Long Chain Polyunsaturated Fatty Acid (n3 and n6)	eicosapentaenoate (EPA; 20:5n3)	0.470578	0.334245	0.337866	0.972822	0.667288	0.2428	0.3633	0.353191	0.155271	0.449708	0.55656	0.312854	0.562121	0.0997101	-0.831048
Long Chain Polyunsaturated Fatty Acid (n3 and n6)	docosapentaenoate (n3 DPA; 22:5n3)	0.64383	0.443266	0.39724	0.85816	0.571636	0.662658	0.969978	1.03597	0.476285	1.03002	0.582826	0.834983	1.43264	0.108057	0.518681
Long Chain Polyunsaturated Fatty Acid (n3 and n6)	tetradecadienoate (14:2)*	0.285383	0.937302	0.891193	1.6138	1.55664	0.92133	1.96514	2.31893	1.61642	1.19896	1.05686	1.60416	1.51785	0.157903	0.602026
Long Chain Polyunsaturated Fatty Acid (n3 and n6)	mead acid (20:3n9)	1.92028	1.16111	0.983506	1.45203	1.01649	1.41106	1.61414	1.95676	1.23123	2.84637	1.30668	1.81191	1.38665	0.169193	0.471604
Long Chain Polyunsaturated Fatty Acid (n3 and n6)	docosahexaenoate (DHA; 22:6n3)	0.741334	0.765214	0.664881	0.862163	0.927084	0.888272	1.35496	1.25419	0.662691	0.744259	0.792135	0.980873	1.23827	0.230554	0.30832
Long Chain Polyunsaturated Fatty Acid (n3 and n6)	linolenate [alpha or gamma; (18:3n3 or 6)]	1.07743	0.665238	0.6025	1.81321	1.05265	0.52691	0.91209	0.831116	0.586488	0.94735	1.04221	0.76079	0.72998	0.260235	-0.454071
Long Chain Polyunsaturated Fatty Acid (n3 and n6)	docosadienoate (22:2n6)	1.15587	1.07289	0.522203	0.977162	0.6611	0.561313	0.97437	0.711856	0.551029	0.965989	0.877844	0.752911	0.857682	0.43973	-0.221485
Long Chain Polyunsaturated Fatty Acid (n3 and n6)	docosatrienoate (22:3n3)	1.17708	1.02571	0.480688	1.02871	0.667424	0.937375	1.11618	1.3202	0.414952	1.41925	0.875923	1.04159	1.18914	0.47245	0.249914
Long Chain Polyunsaturated Fatty Acid (n3 and n6)	heneicosapentaenoate (21:5n3)	0.274387	0.145839	0.0973299	0.268041	0.189119	0.140129	0.169749	0.184205	0.0808059	0.23839	0.194943	0.162656	0.834377	0.474846	-0.261229
Long Chain Polyunsaturated Fatty Acid (n3 and n6)	stearidonate (18:4n3)	0.969336	0.487149	0.491953	1.98157	1.02077	0.577968	0.855826	1.07239	0.430715	0.979232	0.990156	0.783225	0.791012	0.507456	-0.338228
Long Chain Polyunsaturated Fatty Acid (n3 and n6)	linoleate (18:2n6)	0.995357	0.705649	0.655573	1.34805	0.919838	0.683111	1.00464	0.895472	0.683488	0.891289	0.924893	0.831601	0.899132	0.520915	-0.153395
Long Chain Polyunsaturated Fatty Acid (n3 and n6)	hexadecatrienoate (16:3n3)	0.459705	0.526073	0.510483	1.28314	0.92575	0.40588	0.725867	0.820765	0.569936	0.617316	0.74103	0.627953	0.847405	0.534168	-0.238876
Long Chain Polyunsaturated Fatty Acid (n3 and n6)	heptadecatrienoate (17:3)*	0.982488	0.468884	0.33122	1.35795	0.852971				0.526645	0.800059	0.798702	0.663352	0.830538	0.686428	-0.267882
Long Chain Polyunsaturated Fatty Acid (n3 and n6)	dihomo-linoleate (20:2n6)	1.37435	1.05673	0.655738	1.17406	0.793878	0.78243	0.99871	1.05251	0.560111	1.38263	1.01095	0.955278	0.944929	0.775766	-0.0817215
Long Chain Polyunsaturated Fatty Acid (n3 and n6)	dihomo-linolenate (20:3n3 or n6)	1.13405	0.990091	0.835951	1.20461	1.02995	0.84992	1.19495	1.28374	0.421413	1.24745	1.03893	0.999494	0.96204	0.827998	-0.0558307
Long Chain Polyunsaturated Fatty Acid (n3 and n6)	hexadecadienoate (16:2n6)	0.561987	0.410081	0.373859	1.39943	0.762884	0.515839	0.89702	1.10298	0.475976	0.681089	0.701649	0.734581	1.04693	0.88555	0.0661715
Long Chain Polyunsaturated Fatty Acid (n3 and n6)	docosatrienoate (22:3n6)*	2.35597	1.56839	0.928949	1.42559	0.90769	1.06971	1.05969	1.44266	0.635386	2.71923	1.43732	1.38534	0.963835	0.909779	-0.0531425
Long Chain Saturated Fatty Acid	margarate (17:0)	0.993128	0.689727	0.543645	1.00687	0.790279	0.930414	1.25344	1.11988	0.838688	1.08622	0.80473	1.04573	1.29948	0.0693648	0.37793
Long Chain Saturated Fatty Acid	myristate (14:0)	1.79544	1.02611	0.918567	1.32083	0.944248	0.603513	0.942142	0.917191	0.687959	0.990759	1.20104	0.828313	0.689663	0.0745651	-0.536036
Long Chain Saturated Fatty Acid	pentadecanoate (15:0)	1.00001	0.814176	0.769942	0.927515	0.874426	0.651498	0.772591	0.647463	0.758695	0.975579	0.877213	0.761165	0.867709	0.146493	-0.204717
Long Chain Saturated Fatty Acid	arachidate (20:0)	1.00911	0.914783	0.685475	0.998043	0.795006	0.877823	1.27035	1.08241	0.840223	1.06409	0.880484	1.02698	1.16638	0.178836	0.222039
Long Chain Saturated Fatty Acid	nonadecanoate (19:0)	1.01293	0.889912	0.657044	1.32343	1.1031	0.575287	1.17456	0.798174	0.589079	1.042	0.997281	0.83582	0.838098	0.351405	-0.254808
Long Chain Saturated Fatty Acid	palmitate (16:0)	1.11919	0.837076	0.743748	1.26947	0.908501	0.844055	1.16664	1.01431	0.608935	0.898727	0.975597	0.906533	0.929208	0.618812	-0.105926
Long Chain Saturated Fatty Acid	stearate (18:0)	1.16415	1.04354	0.756499	1.26654	0.974561	1.00927	1.48532	1.11761	0.741704	0.990725	1.04106	1.06893	1.02677	0.856261	0.0381143
Lysophospholipid	1-palmitoyl-GPE (16:0)	0.77496	1.05489	1.38239	0.98963	1.19345	4.91677	4.64971	5.51521	5.10669	4.72441	1.07906	4.98256	4.61748	2.71293e-08	2.2071
Lysophospholipid	1-palmitoyl-GPC (16:0)	0.793483	0.912671	1.17627	0.805781	1.0058	3.60162	3.33249	3.4158	4.08223	3.42803	0.938801	3.57204	3.80489	1.27707e-07	1.92786
Lysophospholipid	2-palmitoyl-GPC (16:0)*	1.03323	1.17973	1.06064	0.903014	1.13353	4.40365	5.67914	4.71201	5.38352	5.4026	1.06203	5.11618	4.81737	1.71609e-07	2.26825
Lysophospholipid	1-stearoyl-GPC (18:0)	0.808867	0.937192	1.15084	0.898293	1.1455	5.8243	5.35589	5.48635	6.43456	4.42313	0.988138	5.50485	5.57093	8.91337e-07	2.47792
Lysophospholipid	1-arachidoyl-GPC (20:0)	0.264789	0.222098	0.359859	0.276014	0.368281	1.26346	1.07002	1.24688	1.51153	1.27518	0.298208	1.27341	4.27021	1.26204e-06	2.09431
Lysophospholipid	1-linoleoyl-GPI (18:2)*	0.397631	0.376885	0.342533	0.462109	0.428122	0.945156	0.93075	1.0957	1.05484	1.22213	0.401456	1.04972	2.61478	3.30988e-06	1.38669
Lysophospholipid	1-linolenoyl-GPG (18:3)*	1.03551	1.07187	1.65268	1.35539	0.968207	5.74951	6.16095	5.95292	4.30096	4.83764	1.21673	5.4004	4.43845	3.95114e-06	2.15006
Lysophospholipid	1-linoleoyl-GPC (18:2)	1.10516	1.28706	1.26774	1.30223	1.33777	2.8826	3.24421	3.10524	4.0046	3.60022	1.25999	3.36737	2.67254	6.06e-06	1.41821
Lysophospholipid	1-arachidonoyl-GPI (20:4)*	1.21794	1.28868	1.06887	1.32735	1.24731	2.92496	3.56988	3.66527	2.86331	2.79789	1.23003	3.16426	2.5725	8.01854e-06	1.36317
Lysophospholipid	1-arachidonoyl-GPC (20:4n6)*	1.4513	1.45455	1.1897	1.24757	1.44467	2.17387	2.22552	2.25624	2.30294	1.9559	1.35756	2.18289	1.60796	9.21677e-06	0.685228
Lysophospholipid	1-margaroyl-GPE (17:0)*	0.831308	0.836092	0.892887	0.908217	1.03726	4.58989	5.02271	4.83655	5.32711	7.54837	0.901152	5.46493	6.06438	2.77648e-05	2.60036
Lysophospholipid	2-arachidonoyl-GPI (20:4)*	1.01788	1.20722	0.902672	1.32027	1.05486	2.36517	3.41109	3.4858	2.74482	2.86971	1.10058	2.97532	2.70341	3.05252e-05	1.43478
Lysophospholipid	1-stearoyl-GPE (18:0)	0.824638	1.13674	1.4498	1.19497	1.3418	3.80918	3.84168	3.94398	2.89956	2.81324	1.18959	3.46153	2.90985	3.05358e-05	1.54094
Lysophospholipid	1-dihomo-linolenoyl-GPE (20:3n3 or 6)*	2.18573	2.45257	2.37957	1.99165	2.59085	1.07264	0.99238	1.21901	0.450583	1.1131	2.32008	0.969544	0.417893	4.75487e-05	-1.25879
Lysophospholipid	2-stearoyl-GPI (18:0)*	0.981825	0.975644	0.840206	1.04933	1.04486	1.63869	2.2163	1.9486	1.68692	1.70998	0.978372	1.8401	1.88078	6.81661e-05	0.911328
Lysophospholipid	1-eicosapentaenoyl-GPE (20:5)*	1.07996	1.09248	1.00567	0.895381	1.50647	0.336822	0.292135	0.276855	0.122709	0.370755	1.11599	0.279855	0.250768	7.2238e-05	-1.99558
Lysophospholipid	1-oleoyl-GPC (18:1)	0.827725	0.938372	1.28884	1.15011	1.30389	3.26729	3.00468	3.55783	4.65652	4.87172	1.10179	3.87161	3.51393	9.82492e-05	1.81309
Lysophospholipid	1-nonadecanoyl-GPC (19:0)	0.364801	0.384541	0.672948	0.536927	0.816118	2.53763	1.74088	2.77242	3.40257	3.23378	0.555067	2.73745	4.93175	9.84514e-05	2.3021
Lysophospholipid	1-oleoyl-GPE (18:1)	0.801048	1.02068	1.50432	0.884994	1.20035	2.11609	2.18588	2.84127	2.58355	3.07721	1.08228	2.5608	2.36612	0.00016614	1.24252
Lysophospholipid	2-palmitoleoyl-GPC (16:1)*	1.06956	0.91717	1.31746	0.875219	0.82907	2.72984	2.26161	2.4547	2.16408	3.46549	1.0017	2.61514	2.61071	0.000196269	1.38444
Lysophospholipid	1-linoleoyl-GPG (18:2)*	0.941223	1.043	1.11817	1.20236	1.00621	2.92428	4.21395	3.84454	2.62725	2.47303	1.06219	3.21661	3.02827	0.000259675	1.59849
Lysophospholipid	1-palmitoyl-GPI (16:0)	1.05764	0.971663	0.823772	0.874787	0.822678	1.37608	1.92885	1.5794	1.3794	1.90055	0.910107	1.63286	1.79413	0.000515538	0.843288
Lysophospholipid	2-stearoyl-GPE (18:0)*	0.920492	1.29489	1.19653	1.37171	1.36607	2.93189	4.12414	3.45703	1.99684	3.63108	1.22994	3.2282	2.62468	0.000663214	1.39214
Lysophospholipid	1-docosahexaenoyl-GPC (22:6)*	0.888515	0.832677	0.624515	0.850164	0.766946	1.46174	2.18617	1.75523	1.82564	1.23823	0.792563	1.6934	2.13661	0.000689601	1.09533
Lysophospholipid	1-stearoyl-GPI (18:0)	0.925708	0.916467	0.738825	0.998414	0.9562	1.4011	1.88158	1.65162	1.33422	1.34729	0.907123	1.52316	1.67911	0.000692674	0.7477
Lysophospholipid	1-stearoyl-GPG (18:0)	0.988276	0.838367	1.01172	1.58321	1.20827	4.50537	5.58141	6.31769	2.79686	3.66151	1.12597	4.57257	4.061	0.000707544	2.02184
Lysophospholipid	1-lignoceroyl-GPC (24:0)	0.624705	0.852448	0.890718	0.663654	0.840985	2.3479	2.11037	2.4181	4.07418	2.43152	0.774502	2.67641	3.45566	0.00072121	1.78896
Lysophospholipid	1-oleoyl-GPG (18:1)*	1.71469	1.57291	1.50743	1.6873	1.12077	3.34127	4.28821	4.09502	2.29655	3.32013	1.52062	3.46823	2.2808	0.000731508	1.18954
Lysophospholipid	1-pentadecanoyl-GPC (15:0)*	0.569867	0.66656	0.982358	0.575883	0.894654	4.29257	3.53308	3.80153	8.44787	6.64566	0.737865	5.34414	7.24271	0.00131486	2.85653
Lysophospholipid	1-dihomo-linoleoyl-GPC (20:2)*	1.08089	1.03631	0.934859	0.715931	0.963688	1.92323	2.62621	2.29729	3.91248	4.01745	0.946336	2.95533	3.12292	0.00164111	1.6429
Lysophospholipid	1-palmitoleoyl-GPC (16:1)*	1.01023	0.888334	1.20954	0.811927	0.989771	2.08937	2.01362	2.20277	2.87349	3.82861	0.981961	2.60157	2.64936	0.00166663	1.40565
Lysophospholipid	1-myristoyl-GPC (14:0)	0.994078	0.931555	1.05497	0.77633	0.728576	2.45047	2.51817	2.71851	5.15952	4.40065	0.897102	3.44946	3.84512	0.00188654	1.94303
Lysophospholipid	1-linoleoyl-GPE (18:2)*	1.42307	1.92604	1.99332	1.84224	2.18758	1.24813	1.44074	1.58146	0.847546	1.21579	1.87445	1.26673	0.675789	0.00894697	-0.565356
Lysophospholipid	1-palmitoleoyl-GPI (16:1)*	1.07425	0.997086	0.84537	0.912323	1.13062	1.536	2.01637	1.73527	1.16493	1.18013	0.991929	1.52654	1.53896	0.0142856	0.621957
Lysophospholipid	1-palmitoleoyl-GPE (16:1)*	0.738201	0.880579	1.03327	0.782173	1.03373	1.05849	1.6418	1.30562	1.33236	2.22346	0.893591	1.51234	1.69244	0.018405	0.759101
Lysophospholipid	1-palmitoyl-GPA (16:0)	0.446903		0.70128	0.51181	1.25403	1.13202	2.68387		1.66159	2.04353	0.728506	1.88025	2.58097	0.0217979	1.36791
Lysophospholipid	1-oleoyl-GPI (18:1)	1.03168	0.888821	0.688655	0.71345	0.843052	0.90002	1.35029	1.19198	1.52157	2.06122	0.833132	1.40502	1.68643	0.0226655	0.753971
Lysophospholipid	1-stearoyl-GPS (18:0)*	0.793273	1.00156	1.45161	0.74782	1.06609	1.4474	1.8922	1.3192	1.76484	1.16972	1.01207	1.51867	1.50056	0.0252117	0.5855
Lysophospholipid	1-linolenoyl-GPC (18:3)*	0.978191	0.955951	0.500633	0.570557	0.998901	1.24268	1.1716	1.23503	2.9773	2.88204	0.800846	1.90173	2.37465	0.0349059	1.24771
Lysophospholipid	1-arachidonoyl-GPE (20:4n6)*	1.98475	1.97694	1.70638	1.78658	2.05869	1.68028	2.01807	1.69897	0.956745	1.48345	1.90267	1.5675	0.823845	0.11135	-0.279555
Lysophospholipid	1-palmitoyl-GPG (16:0)*	1.23168	1.23291	1.23097	1.09142	0.988573	1.34661	2.00255	2.37186	0.858279	1.35135	1.15511	1.58613	1.37314	0.152051	0.45748
Lysophospholipid	1-eicosenoyl-GPE (20:1)*	0.726408	0.803834	1.35897	0.702334	0.739702	0.995474	0.941629	1.30691	1.05003	2.53216	0.86625	1.36524	1.57604	0.16124	0.656301
Lysophospholipid	1-dihomo-linolenoyl-GPC (20:3n3 or 6)*	1.36827	1.25036	1.27899	1.10024	1.25291	1.23797	1.57253	1.35975	1.17311	2.14392	1.25015	1.49746	1.19782	0.208095	0.260409
Lysophospholipid	1-oleoyl-GPS (18:1)	1.48332	1.7168	1.56878	0.938548	1.17377	0.719147	0.418077		1.26655	1.57616	1.37625	0.994982	0.722968	0.21516	-0.467997
Lysophospholipid	1-docosahexaenoyl-GPE (22:6)*	1.56117	1.6327	1.37695	1.5674	1.78124	1.40301	1.89538	1.73475	0.679336	0.973845	1.58389	1.33726	0.84429	0.328538	-0.24419
Lysophospholipid	1-palmitoyl-GPS (16:0)*	0.958508	0.999908	1.09749	0.631381	0.937954	0.750283	1.41538	1.07203	0.972753	1.01604	0.925047	1.0453	1.12999	0.39228	0.176314
Lysophospholipid	1-linoleoyl-GPS (18:2)*	1.33688	1.10608	0.88687	0.92125	0.975702	0.839444	1.0243	0.754127	1.03337	1.29832	1.04536	0.989911	0.94696	0.668105	-0.0786245
Lysophospholipid	1-eicosapentaenoyl-GPC (20:5)*	0.472835	0.479239	0.460786	0.812147	0.500058		0.360605		0.324159	0.777972	0.545013	0.487579	0.894619	0.693698	-0.160654
Lysoplasmalogen	1-palmityl-GPE (O-16:0)*	0.43105	0.656768	0.506907	0.397046		9.52207	10.631	11.572	12.2497	8.28571	0.497943	10.4521	20.9906	5.2592e-06	4.39167
Lysoplasmalogen	1-(1-enyl-stearoyl)-GPE (P-18:0)*	0.585352	0.875913	0.897	0.641106	0.58173	6.51438	6.86032	7.9592	8.53608	4.76786	0.71622	6.92757	9.6724	1.26514e-05	3.27387
Lysoplasmalogen	1-(1-enyl-palmitoyl)-GPE (P-16:0)*	0.488516	0.68197	0.870318	0.639381	0.60265	6.15816	6.52613	8.40481	9.03189	4.43473	0.656567	6.91114	10.5262	6.48678e-05	3.39591
Lysoplasmalogen	1-stearyl-GPC (O-18:0)*	0.583229	0.885448	0.73319	0.654201	0.616874	10.1036	10.5045	11.9936	17.6622	9.00003	0.694588	11.8528	17.0645	8.46197e-05	4.09292
Lysoplasmalogen	1-palmityl-GPC (O-16:0)	0.700644	1.01594	0.865067	0.612477	0.784827	12.699	12.3062	15.2348	28.3364	11.2629	0.795792	15.9679	20.0654	0.00135602	4.32664
Lysoplasmalogen	1-(1-enyl-oleoyl)-GPE (P-18:1)*	0.312962	0.444623	0.471602	0.365703		2.4182	2.73869	3.54631	4.65608	2.01337	0.398723	3.07453	7.71095	0.0015204	2.94691
Medium Chain Fatty Acid	pelargonate (9:0)	0.938355	0.96622	1.13276	0.644341	1.23597	0.994934	1.2443	1.10538	1.39841	0.790987	0.98353	1.1068	1.12534	0.41947	0.170356
Medium Chain Fatty Acid	caprate (10:0)	0.81379	0.975961	1.39339	0.933462	1.31374	0.863585	1.31223	0.889885	2.95132	0.839682	1.08607	1.37134	1.26267	0.51616	0.336473
Medium Chain Fatty Acid	5-dodecenoate (12:1n7)		0.753288	0.685362	1.85351	1.85174		1.87013	0.689819	2.24429	1.40743	1.28597	1.55292	1.20758	0.589335	0.272118
Medium Chain Fatty Acid	caproate (6:0)	1.00457	0.962883	1.50203	0.995429		1.15054	1.24647	0.664495	1.14905	0.993097	1.11623	1.04073	0.932365	0.655787	-0.101033
Medium Chain Fatty Acid	heptanoate (7:0)	0.807275	0.894745	0.996567	0.934242	1.03573	0.64217	0.97051	0.924546	1.00343	0.998996	0.933712	0.907931	0.972389	0.751848	-0.0403953
Medium Chain Fatty Acid	caprylate (8:0)	1.02483	0.924726	1.38349	0.996512	1.2952	0.911573	1.09	0.759897	1.89442	0.719161	1.12495	1.07501	0.955606	0.835714	-0.0655128
Medium Chain Fatty Acid	10-undecenoate (11:1n1)	1.06808	0.987757	1.37526	0.92298	1.01224	0.757475	0.895698	1.31059	0.971796	1.59925	1.07326	1.10696	1.0314	0.849811	0.0446012
Medium Chain Fatty Acid	laurate (12:0)	0.92042	0.945878	0.952592	1.12656	1.18363	0.857076	1.10699	0.995107	1.16107	1.00059	1.02582	1.02417	0.998391	0.983007	-0.00232317
Mevalonate Metabolism	3-hydroxy-3-methylglutarate	0.644033	0.536808	0.694763	1.24132	0.841549	0.928004	1.0038	1.05224	0.439001	0.931263	0.791695	0.87086	1.09999	0.644313	0.137496
Monoacylglycerol	1-arachidonylglycerol (20:4)	1.9883	1.66011	1.46124	1.74584	1.77156	0.897492	1.08024	0.950806	0.621761	0.994376	1.72541	0.908935	0.526794	0.000105029	-0.924689
Monoacylglycerol	1-dihomo-linolenylglycerol (20:3)	1.79231	1.39178	1.21551	1.75893	1.7214	0.720947	0.745178	0.762952	0.254257	1.1121	1.57599	0.719086	0.456277	0.0013622	-1.13202
Monoacylglycerol	2-linoleoylglycerol (18:2)	1.09305	0.690511	0.678919	1.45347	1.06385	0.433451	0.470666	0.358992	0.177241	0.549438	0.99596	0.397957	0.399572	0.00528239	-1.32347
Monoacylglycerol	2-arachidonoylglycerol (20:4)	1.73826	1.36277	1.00382	1.48844	1.31723	0.837893	0.983786	0.851773	0.530395	1.02926	1.3821	0.846622	0.61256	0.00680233	-0.707077
Monoacylglycerol	1-linoleoylglycerol (18:2)	1.49603	0.96026	1.03974	2.07804	1.60797	0.727921	0.861074	0.660956	0.30921	0.927666	1.43641	0.697366	0.485493	0.0124632	-1.04248
Monoacylglycerol	1-myristoylglycerol (14:0)	2.91807	1.49385	1.44451	1.83614	1.37562	0.938526	0.800657	0.964823	0.64666	1.15905	1.81364	0.901944	0.497312	0.0160365	-1.00778
Monoacylglycerol	1-palmitoleoylglycerol (16:1)*	3.35437	1.23351	1.64119	2.39135	1.83505	0.857426	0.868753	0.647049	0.275632	1.73006	2.09109	0.875785	0.418817	0.0240582	-1.25561
Monoacylglycerol	1-oleoylglycerol (18:1)	2.07908	1.14479	1.37246	1.60036	1.3024	1.00331	1.02046	0.782349	0.452726	1.30623	1.49982	0.913014	0.60875	0.0262066	-0.716079
Monoacylglycerol	1-linolenoylglycerol (18:3)	1.48731	0.919943	0.962888	2.13345	1.44328	0.590657	0.624412		0.258375	1	1.38938	0.618361	0.445064	0.0295112	-1.16792
Monoacylglycerol	2-palmitoleoylglycerol (16:1)*	2.78784	1.04532	1.2003	1.85614	1.30631	0.834622	0.759907	0.668319	0.184666	1.52529	1.63919	0.794561	0.484729	0.0589721	-1.04475
Monoacylglycerol	2-myristoylglycerol (14:0)	2.70004	1.1134	1.11949	1.38914	1.01559	0.700026	0.597158	0.984414	0.452257		1.46753	0.683464	0.465724	0.0717226	-1.10245
Monoacylglycerol	2-oleoylglycerol (18:1)	1.95505	0.963314	1.15998	1.75383	1.12069	0.918564	0.853044	0.771687	0.423613	1.51742	1.39057	0.896866	0.644962	0.0976158	-0.632713
Monoacylglycerol	2-docosahexaenoylglycerol (22:6)*	0.757423	0.589699	0.407502	0.859799	0.67558	0.977512	1.02249	1.11184	0.457813	0.915622	0.658	0.897054	1.3633	0.12107	0.447107
Monoacylglycerol	1-heptadecenoylglycerol (17:1)*	1.65374	0.596791	1.07199	1.61093	0.98464	0.432715	0.456981	0.264142	0.149373	1.70098	1.18362	0.600838	0.507629	0.129372	-0.978154
Monoacylglycerol	1-palmitoylglycerol (16:0)	1.14567	0.835712	0.778251	1.30255	0.89015	1.92767	1.1991	1.19915	0.855855	1.4406	0.990466	1.32447	1.33722	0.139493	0.419241
Monoacylglycerol	1-docosahexaenoylglycerol (22:6)	0.985243	0.771435	0.576481	1.04804	1.01476	0.821271	0.812427	0.830424	0.330501	0.63681	0.879191	0.686287	0.780589	0.180271	-0.357365
Monoacylglycerol	2-palmitoylglycerol (16:0)	1.27108	0.919401	0.820749	1.23061	3.20711	0.890057	1.15981	0.94984	0.735218	1.25422	1.48979	0.997829	0.669778	0.303979	-0.578246
Monoacylglycerol	2-heptadecenoylglycerol (17:1)*	1.31786	0.535607	0.869179	1.53255	1.0664	0.645966	0.619324	0.198565		1.57354	1.06432	0.759349	0.713459	0.374859	-0.487097
Monoacylglycerol	1-dihomo-linoleoylglycerol (20:2)	1.40131	2.94148	1.71612	0.979343	1.65308	4.67462	0.608091	1.77353	0.637929	0.876018	1.73827	1.71404	0.98606	0.977602	-0.0202527
Monoacylglycerol	1-eicosapentaenoylglycerol (20:5)*	0.394223			0.639529							0.516876	N/A	N/A	N/A	N/A
Monoacylglycerol	2-eicosapentaenoylglycerol (20:5)*	0.679762			0.683446							0.681604	N/A	N/A	N/A	N/A
Phosphatidic acid (PA)	1-stearoyl-2-linoleoyl-GPA (18:0/18:2)*		1.98529	2.73416	0.881028		0.470007	0.48142			1.12664	1.86683	0.692691	0.371052	0.113078	-1.43031
Phosphatidylcholine (PC)	1-stearoyl-2-dihomo-linolenoyl-GPC (18:0/20:3n3 or 6)*	1.60184	1.21711	1.75525	1.53051	1.5401	0.963875	0.820849	0.830449	0.843819	0.954547	1.52896	0.882708	0.577325	0.000120304	-0.792544
Phosphatidylcholine (PC)	1,2-dipalmitoyl-GPC (16:0/16:0)	0.829445	0.867885	0.75784	0.958753	0.862889	1.05651	1.32112	1.06512	1.11765	1.04125	0.855362	1.12033	1.30977	0.00250144	0.389317
Phosphatidylcholine (PC)	1-palmitoyl-2-dihomo-linolenoyl-GPC (16:0/20:3n3 or 6)*	1.06975	1.01194	1.16063	1	1.01438	0.906365	0.508884	0.64949		0.816648	1.05134	0.720347	0.685171	0.00582058	-0.545464
Phosphatidylcholine (PC)	1-palmitoyl-2-stearoyl-GPC (16:0/18:0)	0.928485	0.773762	0.813352		0.71149	1.25574		1.21467	1.6749		0.806772	1.38177	1.71271	0.00786912	0.776282
Phosphatidylcholine (PC)	1-palmitoyl-2-pentadecanoyl-GPC (16:0/15:0)*	0.876273	0.863048	0.967124	0.876162	0.880032	1.0668	1.00459	1.05485	1.40577	1.4394	0.892528	1.19428	1.33809	0.0136113	0.420174
Phosphatidylcholine (PC)	1-palmitoyl-2-gamma-linolenoyl-GPC (16:0/18:3n6)*	1.04514	0.937286	0.943906	1.10161	0.909601	1.18947	1.33173	1.29825	0.997142	1.18908	0.987508	1.20113	1.21633	0.0147526	0.282531
Phosphatidylcholine (PC)	1-margaroyl-2-arachidonoyl-GPC (17:0/20:4)*	0.76637	0.715428	0.733591	0.852799	0.999997	1.23436	0.974209	1	1.67697	1.17621	0.813637	1.21235	1.49004	0.0194207	0.575348
Phosphatidylcholine (PC)	1-palmitoyl-2-docosahexaenoyl-GPC (16:0/22:6)	0.848677	0.808404	0.831358	0.879293	0.865811	0.963001	1.06972	1.01063	0.991155	0.80132	0.846709	0.967166	1.14227	0.0326782	0.191899
Phosphatidylcholine (PC)	1-oleoyl-2-eicosenoyl-GPC (18:1/20:1)*	0.903742	0.721008	1.00252	0.679461	0.745994	0.536817	0.457226	0.444827	0.73051	0.779423	0.810545	0.58976	0.727609	0.0445217	-0.458764
Phosphatidylcholine (PC)	1-stearoyl-2-linoleoyl-GPC (18:0/18:2)*	0.979956	0.880501	0.891825	1.02972	1.01214	0.850908	0.820014	0.703831	0.939349	0.888676	0.958829	0.840556	0.876649	0.0459676	-0.189929
Phosphatidylcholine (PC)	1-palmitoyl-2-linoleoyl-GPC (16:0/18:2)	0.970053	1.0326	1.00162	1.11483	0.998381	0.931304	1.03044	0.927617	0.781576	0.924326	1.0235	0.919052	0.897953	0.0564645	-0.155288
Phosphatidylcholine (PC)	1-palmitoleoyl-2-linoleoyl-GPC (16:1/18:2)*	1.21724	0.993247	0.985473	1.00675	0.992988	0.645434	0.717955	0.723295	0.777916	1.23835	1.03914	0.820591	0.789683	0.0951589	-0.340654
Phosphatidylcholine (PC)	1-pentadecanoyl-2-docosahexaenoyl-GPC (15:0/22:6)*	0.64062	0.622052	0.625218	0.603585	0.669794	0.681802	0.718238	0.614675	1.16401	0.934822	0.632254	0.82271	1.30123	0.0971097	0.37988
Phosphatidylcholine (PC)	1-pentadecanoyl-2-linoleoyl-GPC (15:0/18:2)*	0.874424	0.875863	0.932529	0.839454	0.876289	0.575292	0.615625	0.60141	0.973185	0.93905	0.879712	0.740912	0.842222	0.159605	-0.247728
Phosphatidylcholine (PC)	1-linoleoyl-2-linolenoyl-GPC (18:2/18:3)*	0.752118	0.837829	0.812986	0.854217	0.949383	0.367234	0.473899	0.474909	1.05062	0.829275	0.841307	0.639187	0.759755	0.167344	-0.396394
Phosphatidylcholine (PC)	1-palmitoyl-2-palmitoleoyl-GPC (16:0/16:1)*	1.27497	1.07672	1.39243	1.05638	0.909468	0.94362	1.08674	0.880127	0.621545	1.25926	1.14199	0.958259	0.83911	0.215305	-0.253068
Phosphatidylcholine (PC)	1-oleoyl-2-linoleoyl-GPC (18:1/18:2)*	1	0.849494	0.8526	0.982945	0.868746		0.835076	0.618316	2.2643	1.79063	0.910757	1.37708	1.51202	0.218336	0.596474
Phosphatidylcholine (PC)	1-palmitoyl-2-(hydroxylinoleoyl)-GPC (16:0/18:2(OH))*	0.490174	0.367565	0.451387	0.460493	0.44986	0.29426	0.324362	0.271818	0.573051	0.369727	0.443896	0.366644	0.825968	0.218606	-0.275843
Phosphatidylcholine (PC)	1-palmitoyl-2-oleoyl-GPC (16:0/18:1)	1.1307	1.02693	1.22427	1.07427	0.962517	0.938449	1.03086	0.973073	0.760477	1.19772	1.08374	0.980115	0.904384	0.250503	-0.144993
Phosphatidylcholine (PC)	1-oleoyl-2-docosahexaenoyl-GPC (18:1/22:6)*	1	1.00943	1.46738	0.93984	1.63913	0.78755	0.857735	0.888625		1.39176	1.21116	0.981417	0.810313	0.293824	-0.303448
Phosphatidylcholine (PC)	1-pentadecanoyl-2-arachidonoyl-GPC (15:0/20:4)*	0.994174	0.971428	1.00583	1.00974	1.04941	0.902377	0.872668	0.984614	1.60824	1.46657	1.00612	1.16689	1.1598	0.328558	0.213877
Phosphatidylcholine (PC)	1-myristoyl-2-palmitoyl-GPC (14:0/16:0)	1.05198	0.997347	0.995375	0.956016	0.716221	0.88924	1.10004	0.905543	1.00265	1.21375	0.943388	1.02224	1.08359	0.379253	0.115818
Phosphatidylcholine (PC)	1-myristoyl-2-arachidonoyl-GPC (14:0/20:4)*	1.42035	1.26307	1.15796	0.99302	0.93838	0.713796	0.63607	0.875826	1.46152	1.37254	1.15456	1.01195	0.876486	0.47855	-0.190196
Phosphatidylcholine (PC)	1-palmitoyl-2-arachidonoyl-GPC (16:0/20:4n6)	1.0559	1.12518	1.09939	1.10839	1.00397	1.07384	1.10457	1.09754	1.06282	0.957203	1.07857	1.05919	0.982037	0.589246	-0.0261502
Phosphatidylcholine (PC)	1,2-dilinoleoyl-GPC (18:2/18:2)	0.763655	0.763524	0.714634	0.743777	0.902025	0.46666	0.630265	0.647889	1.04536	0.843943	0.777523	0.726823	0.934793	0.641311	-0.0972819
Phosphatidylcholine (PC)	1-stearoyl-2-docosahexaenoyl-GPC (18:0/22:6)	1.16442	1.82506		0.387045	1	0.541791	0.732057	1.01274	1.3419	3.26478	1.09413	1.37865	1.26004	0.657008	0.333473
Phosphatidylcholine (PC)	1-linoleoyl-2-arachidonoyl-GPC (18:2/20:4n6)*	0.935101	0.977986	0.945308	0.889835	1.00742	0.714703	0.759858	0.808532	1.39636	1.28088	0.951131	0.992068	1.04304	0.784576	0.0607946
Phosphatidylcholine (PC)	1-palmitoleoyl-2-linolenoyl-GPC (16:1/18:3)*	1.01664	0.802909	0.747969	0.828683	0.695525	0.654721	0.661276	0.779317	0.975148	1.16148	0.818345	0.846388	1.03427	0.808672	0.0486094
Phosphatidylcholine (PC)	1-stearoyl-2-arachidonoyl-GPC (18:0/20:4)	1.00011	1.01715	1.02906	1.17533	1.02425	1.10419	1.13984	1.00381	1.07729	0.964898	1.04918	1.05801	1.00842	0.850576	0.0120901
Phosphatidylcholine (PC)	1-stearoyl-2-oleoyl-GPC (18:0/18:1)	1.21416	0.864784	1.37818	1.11523	0.991411	1.1824	0.951934	0.997473	1.07659	1.35816	1.11275	1.11331	1.0005	0.996225	0.000724847
Phosphatidylcholine (PC)	1,2-distearoyl-GPC (18:0/18:0)				0.344759		1.09445	1.11818	0.518127	2.12685	0.662538	0.344759	1.10403	3.20232	N/A	1.67912
Phosphatidylethanolamine (PE)	1-palmitoyl-2-linoleoyl-GPE (16:0/18:2)	0.958885	1.18954	1.2112	1.33518	1.04111	0.508718	0.728375	0.830125	0.551491	0.670254	1.14718	0.657793	0.573399	0.000549974	-0.802389
Phosphatidylethanolamine (PE)	1-stearoyl-2-docosahexaenoyl-GPE (18:0/22:6)*	1.41514	0.767226	0.552144	1.65682	0.914789	3.76507	4.26325	3.85651	7.01188	7.83168	1.06122	5.34568	5.03728	0.00129291	2.33264
Phosphatidylethanolamine (PE)	1,2-dipalmitoyl-GPE (16:0/16:0)*	0.891554	0.806962	0.871722	0.859184	0.619873	1.31628	1.80081	1.85345	1.27527	1.23136	0.809859	1.49543	1.84654	0.00148939	0.884821
Phosphatidylethanolamine (PE)	1-stearoyl-2-linoleoyl-GPE (18:0/18:2)*	0.882705	1.03514	1.05584	1.26603	1.14071	0.78232	0.853671	0.798952	0.790062	0.85323	1.07609	0.815647	0.757975	0.00393084	-0.399777
Phosphatidylethanolamine (PE)	1-stearoyl-2-arachidonoyl-GPE (18:0/20:4)	1.16663	1.17708	1.20076	1.32768	1.12641	1.07425	1.11301	1.0078	1.06381	0.969023	1.19971	1.04558	0.871522	0.00682521	-0.198391
Phosphatidylethanolamine (PE)	1-palmitoyl-2-arachidonoyl-GPE (16:0/20:4)*	1.17848	1.24177	1.22504	1.15892	1.20143	1.00928	1.05979	1.13674	1.05974	1.19188	1.20113	1.09148	0.908713	0.0152135	-0.138103
Phosphatidylethanolamine (PE)	1-palmitoyl-2-stearoyl-GPE (16:0/18:0)*	0.632824			0.733662	0.91939	1.40496	1.34058	1.75831	1.19	0.954252	0.761959	1.32962	1.745	0.0227983	0.803228
Phosphatidylethanolamine (PE)	1,2-dilinoleoyl-GPE (18:2/18:2)*	0.656997	0.846538	0.761188	1.05711	0.845896	0.287587	0.461525	0.403408	0.823688	0.727349	0.833546	0.540711	0.648688	0.0413012	-0.624403
Phosphatidylethanolamine (PE)	1-oleoyl-2-linoleoyl-GPE (18:1/18:2)*	0.700153	0.800078	0.895293	0.905487	0.833899	0.385151	0.539016	0.539557	0.64002	0.926352	0.826982	0.606019	0.732808	0.0527134	-0.448493
Phosphatidylethanolamine (PE)	1-stearoyl-2-oleoyl-GPE (18:0/18:1)	0.849265	0.929337	1.31615	0.878112	0.998901	1.14178	0.912335	1.3554	1.47497	1.47271	0.994352	1.27144	1.27866	0.0783159	0.354632
Phosphatidylethanolamine (PE)	1-palmitoyl-2-docosahexaenoyl-GPE (16:0/22:6)*	0.879752	0.836926	0.826424	0.370335	1.00023	0.452555	0.390825	0.591923	0.912972	0.754038	0.782733	0.620463	0.792687	0.29357	-0.335176
Phosphatidylethanolamine (PE)	1-oleoyl-2-arachidonoyl-GPE (18:1/20:4)*	1.11285	1.14973	1.2038	1.04688	1.19921	0.843119	0.900621	0.999228	1.14311	1.33064	1.14249	1.04334	0.913216	0.316116	-0.130972
Phosphatidylethanolamine (PE)	1-oleoyl-2-docosahexaenoyl-GPE (18:1/22:6)*	0.725924	0.822249	0.799387	0.870577	0.873257	0.718866	0.884424	0.989552	0.903225	0.864069	0.818279	0.872027	1.06568	0.327478	0.0917802
Phosphatidylethanolamine (PE)	1-palmitoyl-2-oleoyl-GPE (16:0/18:1)	1.03083	1.00117	1.29575	0.929934	0.769767	0.797576	0.868613	1.38152	1.12992	1.27262	1.00549	1.09005	1.0841	0.566727	0.116496
Phosphatidylglycerol (PG)	1-oleoyl-2-linoleoyl-GPG (18:1/18:2)*	0.788461	0.767291	1.02351	0.873096	0.771132	4.27178	4.34454	5.13061	5.33314	4.13191	0.844699	4.6424	5.49592	3.48817e-07	2.45836
Phosphatidylglycerol (PG)	1-palmitoyl-2-oleoyl-GPG (16:0/18:1)		1.23615		1.2815		1.50627	1.47593			1.38098	1.25883	1.4544	1.15536	0.0321682	0.20834
Phosphatidylglycerol (PG)	1-palmitoyl-2-linoleoyl-GPG (16:0/18:2)	1.0288	1.08128	0.873686	0.940389		0.902057	1.32702	1.8979		0.952318	0.98104	1.26982	1.29437	0.264034	0.372245
Phosphatidylinositol (PI)	1-oleoyl-2-linoleoyl-GPI (18:1/18:2)*	0.337266	0.532119	0.580235	0.493175	0.584601	0.645591		0.409668		1.35441	0.505479	0.803223	1.58903	0.21713	0.668148
Phosphatidylinositol (PI)	1-stearoyl-2-linoleoyl-GPI (18:0/18:2)	0.3593	0.3141	0.451515	0.536931	0.519476	0.552689	0.511988	0.432387	0.361271	0.625356	0.436264	0.496738	1.13862	0.3685	0.187283
Phosphatidylinositol (PI)	1-palmitoyl-2-arachidonoyl-GPI (16:0/20:4)*	0.93984	1.0636	1.10568	0.988239	0.875783	1.01176	1.21106	1.05048	0.853546	1.21091	0.994627	1.06755	1.07332	0.38257	0.102076
Phosphatidylinositol (PI)	1-oleoyl-2-arachidonoyl-GPI (18:1/20:4)*		1.04835		0.934359			1.00628			1.94029	0.991356	1.47328	1.48613	0.413392	0.571557
Phosphatidylinositol (PI)	1-palmitoyl-2-oleoyl-GPI (16:0/18:1)*	0.481282	0.758737	0.908843			1.46118	0.6155	0.349333			0.716287	0.80867	1.12897	0.809002	0.175013
Phosphatidylinositol (PI)	1-palmitoyl-2-linoleoyl-GPI (16:0/18:2)	0.469106	0.550731				0.620972	0.589064		0.372754	0.523029	0.509918	0.526455	1.03243	0.85755	0.0460443
Phosphatidylinositol (PI)	1-stearoyl-2-arachidonoyl-GPI (18:0/20:4)	0.900576	1.07157	1.0633	1.1167	1.0281	1.06656	1.10957	1	1.03921	0.996887	1.03605	1.04245	1.00617	0.883738	0.00887933
Phosphatidylserine (PS)	1-stearoyl-2-docosahexaenoyl-GPS (18:0/22:6)*	0.644996	0.699824	0.702193	0.69183	0.717461	1.06201	1.21979	1.153	1.28837	0.872506	0.691261	1.11913	1.61898	0.000383198	0.695082
Phosphatidylserine (PS)	1-stearoyl-2-oleoyl-GPS (18:0/18:1)	1.06385	1.30909	1.08993	1.0828	1.00327	0.822154	0.748589	0.674438	1.04718	0.863889	1.10979	0.83125	0.749015	0.00923246	-0.416933
Phosphatidylserine (PS)	1-palmitoyl-2-arachidonoyl-GPS (16:0/20:4)	1.14753	1.37941	1.19779	1.19765	0.964408	0.654456	1.11975	0.77526	0.624216	1.00243	1.17736	0.835221	0.709403	0.0197681	-0.495323
Phosphatidylserine (PS)	1-stearoyl-2-arachidonoyl-GPS (18:0/20:4)	1.07104	1.26278	1.06535	1.12019	1.10402	0.975779	1.147	0.931433	0.884507	0.858607	1.12467	0.959464	0.853104	0.029405	-0.229207
Phosphatidylserine (PS)	1-stearoyl-2-linoleoyl-GPS (18:0/18:2)	1.07465	1.04217	0.927222	0.903745	0.874319	0.769505	0.834624	0.957833	1.51587	1.20316	0.964421	1.0562	1.09516	0.537133	0.131146
Phospholipid Metabolism	glycerophosphoinositol*	0.486756	0.615402	0.487697	0.70361	0.589745	1.41082	2.24109	1.62367	1.05857	1.26196	0.576642	1.51922	2.6346	0.00185888	1.39758
Phospholipid Metabolism	glycerophosphorylcholine (GPC)	0.480511	0.42772	1.01522	0.596976	0.569559	1.04387	1.04451	0.900665	0.79434	1.16109	0.617998	0.988897	1.60016	0.0159858	0.678218
Phospholipid Metabolism	cytidine-5'-diphosphoethanolamine	1.04959	1.35091	1.25877	1.23874	1.37564	0.698952	1.24886	1.20065	0.774254	0.806436	1.25473	0.94583	0.753811	0.0435387	-0.407726
Phospholipid Metabolism	glycerophosphoserine*	1.43742	1.39263	1.14828	1.38108	0.836866	0.932492	1.44546	0.829019	0.635315	1.06751	1.23926	0.981959	0.792379	0.182452	-0.335738
Phospholipid Metabolism	trimethylamine N-oxide	2.22217	1.91088	2.17416	1.09524	0.946291	3.82028	2.48296	1.7627	0.921033	6.39746	1.66975	3.07689	1.84273	0.194784	0.881841
Phospholipid Metabolism	choline phosphate	1.54852	1.44526	1.19971	1.36713	1.00173	1.3229	2.53714	0.998268	3.96617	0.936301	1.31247	1.95216	1.48739	0.308553	0.572785
Phospholipid Metabolism	cytidine 5'-diphosphocholine	0.670078	0.866405	1.08098	1.11016	1.19686	0.922639	1.03656	1.074	0.651973	0.771959	0.984898	0.891426	0.905095	0.474276	-0.143858
Phospholipid Metabolism	choline	0.853514	1.02488	1.00618	1.12861	1.01316	0.993822	1.15575	1.04105	0.779358	0.837625	1.00527	0.961521	0.956482	0.605318	-0.0641905
Phospholipid Metabolism	glycerophosphoethanolamine	0.714262	0.820574	1.13964	1.05008	0.727452	1.02481	1.06932	1.08442	0.539208	0.914432	0.890403	0.926438	1.04047	0.793702	0.0572365
Phospholipid Metabolism	phosphoethanolamine	0.87897	1.01061	0.989391	1.08692	1.03621	0.890262	1.1764	1.21844	0.940242	0.839501	1.00042	1.01297	1.01254	0.88575	0.0179818
Plasmalogen	1-palmityl-2-linoleoyl-GPC (O-16:0/18:2)*	0.950787	0.938864	0.78425	0.796228	0.674148	2.64924	2.77674	2.48262	3.28367	2.63512	0.828855	2.76548	3.3365	1.05813e-06	1.73834
Plasmalogen	1-(1-enyl-palmitoyl)-2-arachidonoyl-GPC (P-16:0/20:4)*	0.494845	0.380199	0.129182	0.635247	0.60955	1	1.95409	1.00273	1.81994	1.49766	0.449805	1.45488	3.23448	0.00181373	1.69353
Plasmalogen	1-(1-enyl-palmitoyl)-2-oleoyl-GPC (P-16:0/18:1)*	0.449071		0.342452	0.456202	0.413692	1.14919	1.06014	1.3744	2.31045	1.24795	0.415354	1.42843	3.43906	0.00569678	1.78201
Plasmalogen	1-palmityl-2-palmitoyl-GPC (O-16:0/16:0)*	0.984529	0.966759	1.01547	0.851425	0.776194	1.64174	1.24973	1.69913	1.95536	1.05405	0.918876	1.52	1.6542	0.00730672	0.726133
Plasmalogen	1-(1-enyl-palmitoyl)-2-arachidonoyl-GPE (P-16:0/20:4)*	1.02008	1.11982	1.10629	1.20202	0.97992	0.862359	1.07047	0.768715	0.885049	0.811365	1.08563	0.879591	0.810216	0.0131334	-0.303622
Plasmalogen	1-(1-enyl-stearoyl)-2-arachidonoyl-GPE (P-18:0/20:4)*	1.02149	1.16981	1.03839	1.03131	1.00877	0.921517	1.00759	0.831087	0.948102	0.729841	1.05395	0.887627	0.842187	0.0190729	-0.247787
Plasmalogen	1-(1-enyl-palmitoyl)-2-oleoyl-GPE (P-16:0/18:1)*	0.888209	0.925244	0.941909	1.0539	0.68582	1.09171	1.19482	0.702225	1.25646	1.2904	0.899016	1.10712	1.23148	0.127627	0.300397
Plasmalogen	1-(1-enyl-palmitoyl)-2-palmitoyl-GPC (P-16:0/16:0)*	0.726133	0.698093	0.696185	0.713629	0.786438	1.00329	0.646844	0.996712	1.52371	0.68988	0.724096	0.972087	1.34248	0.154235	0.424905
Plasmalogen	1-(1-enyl-stearoyl)-2-linoleoyl-GPE (P-18:0/18:2)*	1.08517	1.22133	0.877603	0.574977	0.940816	0.999676	0.837182	0.612916	1.51597	1.27454	0.939979	1.04806	1.11498	0.590516	0.157017
Plasmalogen	1-(1-enyl-palmitoyl)-2-linoleoyl-GPE (P-16:0/18:2)*		0.588802				0.873145	0.916428		0.932485	1.17859	0.588802	0.975161	1.65618	N/A	0.727857
Primary Bile Acid Metabolism	glycocholate	0.432872	0.584021	1	0.884177	1.2864	3.36947	6.10554	4.09561	4.09959	5.24711	0.837495	4.58346	5.47283	7.81125e-05	2.45229
Primary Bile Acid Metabolism	glyco-beta-muricholate**	0.539896	0.533314	0.807731	0.984471	1.01553	4.05098	4.85527	2.85304	1.69026	4.16664	0.776188	3.52324	4.53915	0.0013188	2.18242
Primary Bile Acid Metabolism	taurocholate	0.512522	0.73993	0.720241	0.681114	1.02622	1.6747	3.37273	1.96843	3.66064	2.13321	0.736005	2.56194	3.48088	0.00206108	1.79945
Primary Bile Acid Metabolism	tauro-beta-muricholate	0.668194	0.75191	0.540455	0.558542		1.11785	1.83542	0.927387	1.87367	1.20918	0.629775	1.3927	2.21143	0.011418	1.14498
Primary Bile Acid Metabolism	cholate	0.147864	0.534696	0.375233	0.631418	0.56426	1.04824	5.19358	3.29433	0.174329	2.94048	0.450694	2.53019	5.61399	0.047127	2.48903
Primary Bile Acid Metabolism	taurochenodeoxycholate	0.795932	0.784641	0.970402		0.843777	0.949878		1.41062	2.20524		0.848688	1.52192	1.79326	0.0825887	0.842582
Primary Bile Acid Metabolism	chenodeoxycholate	0.601862	1.08238	1.19214	0.631856	0.917616	0.484816	0.62863	1.32018	0.28083		0.885172	0.678614	0.766646	0.416065	-0.383367
Primary Bile Acid Metabolism	beta-muricholate	0.406219	1.10864	0.376687	0.707356	0.510914	0.45115	1.68833	0.596161	0.0760641	1.01482	0.621963	0.765304	1.23047	0.652574	0.299204
Primary Bile Acid Metabolism	alpha-muricholate					1						1	N/A	N/A	N/A	N/A
Secondary Bile Acid Metabolism	taurohyodeoxycholic acid	0.437278	0.507347	0.563454	0.607562	0.555991	1.66705	1.81416	1.88985	2.16094	1.14211	0.534326	1.73482	3.24674	0.000110242	1.69899
Secondary Bile Acid Metabolism	taurodeoxycholate	0.781838	0.756898	1.07678	1.02713	0.922252	1.31329	2.1335	2.33637	2.39347	1.71653	0.912978	1.97863	2.16723	0.00108362	1.11585
Secondary Bile Acid Metabolism	taurohyocholate*	0.280515	0.379768	0.271704	0.491624	0.240719	1.1252	1.28255	1.0226		0.490876	0.332866	0.980308	2.94505	0.00482437	1.55829
Secondary Bile Acid Metabolism	taurolithocholate	1.0064	0.668739	0.776753	0.904091	0.499724	1.18143	1.80329	1.83758	1.16879	1.24674	0.771141	1.44757	1.87718	0.0050375	0.908564
Secondary Bile Acid Metabolism	taurocholenate sulfate*	2.84589	2.5126	3.99488	1.74231		0.81464	1.83547	0.738326	1.18536	1.27908	2.77392	1.17057	0.421992	0.0109628	-1.24471
Secondary Bile Acid Metabolism	glycoursodeoxycholate			0.8519		0.533735	1.52945	1.67785	1.83753		1.1481	0.692818	1.54823	2.23469	0.0240316	1.16007
Secondary Bile Acid Metabolism	ursocholate	1.32831	1.00398	1.2663	0.891855	0.864617	0.306877	0.62996	1.06143		0.407018	1.07101	0.601322	0.561452	0.0371323	-0.832765
Secondary Bile Acid Metabolism	tauroursodeoxycholate	0.969127	0.842842	1.10448	0.804275	1.09737	0.996378	1.77421	1.47479	1.22053	1.00362	0.963618	1.29391	1.34276	0.0745435	0.425199
Secondary Bile Acid Metabolism	7-ketodeoxycholate	0.186936	0.497951	0.289357	0.509388	0.366627	0.932956	3.07914	3.23112	0.0315992	0.836221	0.370052	1.62221	4.38373	0.0895859	2.13216
Secondary Bile Acid Metabolism	glycocholenate sulfate*	1.11662	0.701222	0.399796	0.986645		0.944249	2.93481	1.0732	1.40238	1.05406	0.801071	1.48174	1.8497	0.168821	0.88729
Secondary Bile Acid Metabolism	deoxycholate	1.06873	1.29273	4.27486	0.93127	0.861534	0.757848	1.28365	1.65735	0.381111	1.87858	1.68583	1.19171	0.706897	0.505098	-0.500428
Secondary Bile Acid Metabolism	ursodeoxycholate	0.44719	1.1386	0.865666	1	0.887442	0.284123	0.949879	0.878893		1.03288	0.867779	0.786444	0.906272	0.695056	-0.141984
Secondary Bile Acid Metabolism	hyodeoxycholate	0.380643	1.02837	1.62319	0.597727	0.550511	0.488338	1.17494	1		1.14328	0.836089	0.951639	1.1382	0.701921	0.186759
Secondary Bile Acid Metabolism	6beta-hydroxylithocholate	0.508259	1.00537	0.761503	0.994631		0.460222	1.24339	0.795897		0.83176	0.81744	0.832816	1.01881	0.940861	0.0268846
Secondary Bile Acid Metabolism	6-oxolithocholate											N/A	N/A	N/A	N/A	N/A
Secondary Bile Acid Metabolism	hyocholate											N/A	N/A	N/A	N/A	N/A
Secondary Bile Acid Metabolism	taurochenodeoxycholic acid (7 or 27)-sulfate	0.149978	0.180108	0.240143								0.190076	N/A	N/A	N/A	N/A
Short Chain Fatty Acid	butyrate/isobutyrate (4:0)	0.929208		1.65137		0.619949			0.381271	1.46452	0.900222	1.06684	0.915339	0.857989	0.746461	-0.220968
Sphingolipid Synthesis	phytosphingosine	1.29911	0.986254	1.17548	1.14755	0.827132	11.8997	10.4085	10.0854	14.6365	13.6153	1.08711	12.1291	11.1572	1.65356e-06	3.47991
Sphingolipid Synthesis	sphingadienine	0.910999	0.793227	0.86733	1.12062	0.944322	3.56857	3.68624	3.46948	5.44456	3.35186	0.927299	3.90414	4.21023	6.4376e-05	2.0739
Sphingolipid Synthesis	sphinganine	0.790935	0.726098	0.626657	0.411781	0.555661	2.71737	1.51137	2.89229	2.67675	1.61478	0.622226	2.28251	3.6683	0.00059687	1.87511
Sphingomyelins	behenoyl sphingomyelin (d18:1/22:0)*	0.970739	0.944362	1.06107	1.02926	1.11048	0.774075	0.786272	0.839537	0.832101	0.677861	1.02318	0.781969	0.764252	0.000413388	-0.38788
Sphingomyelins	sphingomyelin (d18:2/23:0, d18:1/23:1, d17:1/24:1)*	0.966819	0.922328	1.1691	1.03318	1.62591	0.400083	0.294769	0.43894	0.566723	0.525127	1.14347	0.445128	0.38928	0.000903101	-1.36112
Sphingomyelins	sphingomyelin (d18:1/22:1, d18:2/22:0, d16:1/24:1)*	0.973873	0.937192	1.12033	0.979051	1.00976	0.489861	0.486622	0.484584	0.837817	0.704458	1.00404	0.600668	0.598251	0.000934994	-0.741178
Sphingomyelins	lignoceroyl sphingomyelin (d18:1/24:0)	0.876881	0.78925	1	0.988511	1.07849	0.540896	0.556304	0.680974	0.740077	0.607633	0.946626	0.625177	0.660426	0.000953543	-0.59853
Sphingomyelins	tricosanoyl sphingomyelin (d18:1/23:0)*	1.10602	0.925816	1.32562	1.32063	1.43915	0.621367	0.715462	0.833979	0.877454	0.77374	1.22345	0.7644	0.624792	0.00203736	-0.678552
Sphingomyelins	sphingomyelin (d18:1/17:0, d17:1/18:0, d19:1/16:0)	0.92776	0.823983	0.897042	0.830591	0.818664	1.43525	1.31918	1.55779	2.063	1.1775	0.859608	1.51055	1.75725	0.00282178	0.813318
Sphingomyelins	stearoyl sphingomyelin (d18:1/18:0)	1.08705	1.0687	0.918816	1.25863	0.931298	2.49015	3.12545	2.72562	2.03669	1.29816	1.0529	2.33522	2.21789	0.00387816	1.14919
Sphingomyelins	sphingomyelin (d18:1/20:1, d18:2/20:0)*	0.847456	0.784491	1.07539	0.86078	1.17089	0.282063		0.153613	0.591303	0.905446	0.9478	0.483106	0.509713	0.0291736	-0.972242
Sphingomyelins	sphingomyelin (d18:2/23:1)*	1.01555	1.05282	1.04607	1.02077	0.973856	0.435753	0.411656	0.463387	1.08661	0.923853	1.02182	0.664252	0.65007	0.0363989	-0.621333
Sphingomyelins	palmitoyl sphingomyelin (d18:1/16:0)	0.989621	1.08288	0.979013	0.917431	0.912751	1.22806	1.21227	1.21562	1.78216	1.01038	0.976339	1.2897	1.32095	0.046501	0.401581
Sphingomyelins	sphingomyelin (d18:1/24:1, d18:2/24:0)*	1.28411	1.52892	1.64241	0.785742	1.55508	1.01257	0.437036	1.01406	1.32739	0.494186	1.35925	0.857049	0.63053	0.0607288	-0.665363
Sphingomyelins	sphingomyelin (d18:1/19:0, d19:1/18:0)*	1.00242	0.876314	0.997578	1.68608	1.02307	1.10481	1.85512	1.33287	1.19313	1.49636	1.11709	1.39646	1.25008	0.192009	0.322023
Sphingomyelins	sphingomyelin (d18:1/14:0, d16:1/16:0)*	1.07352	1.02585	0.989145	0.933892	0.895728	0.8912	0.901373	1.04376	1.83704	1.26968	0.983626	1.18861	1.2084	0.284629	0.273093
Sphingomyelins	sphingomyelin (d18:1/18:1, d18:2/18:0)		0.999078	1.02302	0.826575		1.40945	1.18612	1.24606	1.63467	0.594421	0.949556	1.21414	1.27864	0.304114	0.354614
Sphingomyelins	sphingomyelin (d18:1/21:0, d17:1/22:0, d16:1/23:0)*	0.661028	0.512795	0.683083	1.79406	0.922614	0.337883	1.00873	0.408182	0.434587	0.991275	0.914715	0.63613	0.695441	0.338709	-0.524
Sphingomyelins	hydroxypalmitoyl sphingomyelin (d18:1/16:0(OH))**	1.11367	0.945312	1.09612	1.00398	0.922131	1.04078	0.7711	0.965374	0.99602	1.1061	1.01624	0.975873	0.960275	0.571263	-0.0584799
Sphingomyelins	sphingomyelin (d18:1/22:2, d18:2/22:1, d16:1/24:2)*	1.01666	1.21043	0.91512	1.10682	0.983337	0.919574	0.910497	0.869883	1.83186	1.22824	1.04647	1.15201	1.10085	0.591394	0.138618
Sphingomyelins	sphingomyelin (d17:1/16:0, d18:1/15:0, d16:1/17:0)*	1.19348	0.935192	0.99024	1.11165	1.19081	0.714832	0.859094	0.839496	1.54024	1.11446	1.08427	1.01363	0.934844	0.662466	-0.0972024
Sphingomyelins	sphingomyelin (d18:1/20:0, d16:1/22:0)*	1.13374	0.904356	1.09222	1.00824	0.971215	0.999212	1.07714	1.09699	1.00102	0.776425	1.02195	0.990156	0.968884	0.663113	-0.0456037
Sphingomyelins	sphingomyelin (d18:2/16:0, d18:1/16:1)*	1.00977	1.1278	1.05714	0.986207	1.00592	0.880969	0.935471	0.994085	1.70093	1.01177	1.03737	1.10464	1.06485	0.671713	0.0906561
Sphingomyelins	sphingomyelin (d18:2/24:1, d18:1/24:2)*	1.0121	1.02244	1.02728	0.987896	0.922723	0.882257	0.865298	0.851398	1.5689	1.04869	0.994488	1.04331	1.04909	0.731714	0.0691397
Sphingomyelins	sphingomyelin (d18:2/24:2)*	0.997117	1.07199	0.547506	0.917327	1.53074		0.540755	0.941595	1.6063	0.947395	1.01294	1.00901	0.996126	0.988543	-0.0056005
Sphingomyelins	sphingomyelin (d18:2/21:0, d16:2/23:0)*	0.908758		0.931369	0.966346	1.18705						0.998382	N/A	N/A	N/A	N/A
Sphingosines	sphingosine	0.798834	0.809936	0.840528	0.953253	0.824645	4.51069	4.29457	4.18833	5.62681	3.87405	0.845439	4.49889	5.32136	1.98369e-06	2.4118
Sphingosines	heptadecasphingosine (d17:1)	0.855066	0.732591	0.914842	1.16242	1.08516	4.72869	4.04458	4.2491	6.71238	4.86451	0.950016	4.91985	5.1787	3.38545e-05	2.37259
Sphingosines	hexadecasphingosine (d16:1)*	1.01967		0.960934	0.703733	1.15088	9.00248	5.04579	7.09178	12.7795	5.72864	0.958804	7.92963	8.27033	0.00307051	3.04795
Sterol	campesterol	1.04431	0.577375	1.03801	1.35627	1.27962	1.78078	2.67525	2.16845	2.13412	2.03344	1.05912	2.15841	2.03793	0.000566181	1.0271
Sterol	beta-sitosterol	0.606371	0.798917		0.590856	0.623311	2.08015	2.82051	2.43009	1.80862	1.20108	0.654864	2.06809	3.15805	0.00284941	1.65903
Sterol	4-cholesten-3-one	1.8778	0.967956	1.32505	1.017	0.633827	1.74499	2.01476	1.64469	4.20697	2.55989	1.16433	2.43426	2.0907	0.0390273	1.06399
Sterol	cholesterol	1.08797	0.933517	0.972581	0.885188	1.02742	1.05564	1.05803	1.22906	1.06672	0.940098	0.981335	1.06991	1.09026	0.166234	0.124669
Sterol	7alpha-hydroxy-3-oxo-4-cholestenoate (7-Hoca)	1.00663	1.03068	0.326252	0.726421	0.621867	0.634527	0.652318	0.679241	2.20171	0.940199	0.742369	1.0216	1.37613	0.418506	0.46062
Sterol	cholesterol sulfate	0.958247	1.07048	1.55155	1.13788	1.43922	1.12541	1.26004	1.04175	1.68314	1.46156	1.23148	1.31438	1.06732	0.622864	0.0939953
Sterol	7-hydroxycholesterol (alpha or beta)						0.568509			1.41475	0.848015	N/A	0.943759	N/A	N/A	N/A

## Sheet: S6 - Amino acids
SUB-PATHWAY	CHEMICAL NAME	Control 1	Control 2	Control 3	Control 4	Control 5	gSpns-cKO 1	gSpns-cKO 2	gSpns-cKO 3	gSpns-cKO 4	gSpns-cKO 5	Control	gSpns-cKO	gSpns-cKO/Control	T-test	Log2 FC
Alanine and Aspartate Metabolism	N,N-dimethylalanine	1.13848	1.41329	1.10939	1.24287	0.807995	1.84663	1.44548	1.72906	1.8449	2.07513	1.14241	1.78824	1.56533	0.00192167	0.646465
Alanine and Aspartate Metabolism	alanine	0.831641	0.741353	0.42396	0.919421	0.348475	0.950194	1.39706	1.09508	0.850079	0.8027	0.65297	1.01902	1.5606	0.0465749	0.642099
Alanine and Aspartate Metabolism	N-acetylasparagine	0.889901	1.10702	0.932888	1.41349	0.952253	0.677435	1.01378	0.974662	0.783034	0.625974	1.05911	0.814976	0.769491	0.083253	-0.378023
Alanine and Aspartate Metabolism	aspartate	1.06319	1.17717	0.733802	1.48748	0.550533	1.424	2.15546	1.36809	0.936813	1.30449	1.00244	1.43777	1.43428	0.130445	0.520325
Alanine and Aspartate Metabolism	N-acetylaspartate (NAA)	0.598006	2.38991	1.46779	0.683308	1.52599	1.3844	0.982127	0.718516	0.719601	0.534984	1.333	0.867926	0.651107	0.230636	-0.619033
Alanine and Aspartate Metabolism	asparagine	0.934587	0.957413	0.592251	0.955991	0.606324	0.829747	0.809096	0.915609	1.01515	0.821281	0.809313	0.878177	1.08509	0.486216	0.117814
Alanine and Aspartate Metabolism	N-acetylalanine	1.54264	1.50235	0.915366	1.50273	0.837117	1.33881	1.62462	1.60888	1.08463	1.15019	1.26004	1.36143	1.08046	0.614172	0.111649
Creatine Metabolism	creatine	0.893816	0.863321	0.745057	0.678076	0.659956	1.08675	1.2981	1.59994	1.08446	0.939805	0.768045	1.20181	1.56477	0.00817721	0.645947
Creatine Metabolism	guanidinoacetate	0.607405	0.593199	0.44547	1.00278	0.479575	0.99722	1.2509	1.2017	1.58501	0.853094	0.625686	1.17759	1.88207	0.00849646	0.912323
Creatine Metabolism	creatinine	0.851938	0.974123	1.02003	0.932377	0.961376	0.909439	1.24199	1.27819	0.856667	0.979969	0.947969	1.05325	1.11106	0.281773	0.151937
Glutamate Metabolism	carboxyethyl-GABA	1.27245	1.27715	1.74385	1.08202	1.65444	0.635125	0.643463	0.563919	0.51535	0.770639	1.40598	0.625699	0.445026	0.000371681	-1.16804
Glutamate Metabolism	gamma-carboxyglutamate	0.890117	1.10644	0.771779	1.10285	0.809383	1.4081	1.52772	1.66137	1.4681	1.21592	0.936114	1.45624	1.55562	0.000949313	0.637494
Glutamate Metabolism	glutamine	0.502172	0.455013	0.835396	0.781987	0.679517	1.37208	1.05657	0.978033	0.823481	1.66204	0.650817	1.17844	1.81071	0.013817	0.856555
Glutamate Metabolism	glutamate, gamma-methyl ester	0.768475	0.77098	0.929508	0.90717	0.834211	1.21926	0.89718	0.97121	1.13085	1.35833	0.842069	1.11537	1.32456	0.0158859	0.405509
Glutamate Metabolism	alpha-ketoglutaramate*	1.05997	0.95888	0.953692	0.757531	0.735806	1.4237	1.2764	1.00543	1.00781	1.3831	0.893176	1.21929	1.36512	0.0179005	0.449023
Glutamate Metabolism	N-acetyl-aspartyl-glutamate (NAAG)	0.67757	0.852689	0.771706	1.00538	0.572488	0.62304	0.562239	0.484495			0.775966	0.556592	0.717289	0.0771422	-0.479374
Glutamate Metabolism	glutamate	0.940747	1.16671	0.978242	1.34364	0.83971	1.58496	1.1673	1.28012	0.900058	1.27566	1.05381	1.24162	1.17822	0.222798	0.236606
Glutamate Metabolism	N-methyl-GABA	0.912071	0.9758	0.968456	0.818265	0.689452	0.95146	1.05602	0.817953	0.873915	1.47351	0.872809	1.03457	1.18534	0.243843	0.245298
Glutamate Metabolism	N-acetylglutamate	0.875564	1.44507	1.27129	1.21891	1.3128	1.03868	1.52819	1.43651	0.668067	0.594943	1.22473	1.05328	0.860013	0.445127	-0.21757
Glutamate Metabolism	4-hydroxyglutamate	1.29112	2.04445	1.42143	2.14684	1.059	1.1217	2.26151	2.2066	0.393804	0.982452	1.59257	1.39321	0.874821	0.649769	-0.19294
Glutamate Metabolism	N-acetylglutamine	0.988937	0.547624	0.580572	1.32989	0.643768	1.11372	0.977059	0.85222	0.530864	0.827283	0.818158	0.860229	1.05142	0.819786	0.0723404
Glutamate Metabolism	S-1-pyrroline-5-carboxylate	4.33652	4.58847	0.981835	2.24477	0.777821	2.67684	5.24966	3.80064	0.588987	1.92163	2.58588	2.84755	1.10119	0.823236	0.139065
Glutamate Metabolism	beta-citrylglutamate	0.545522			1.04686	0.646982	1.41648					0.746453	1.41648	1.89761	N/A	0.924183
Glutathione Metabolism	cysteine-glutathione disulfide	0.366692	0.498062	0.540388	0.718439	0.646488	1.63731	1.40785	1.297	1.47269	0.785327	0.554014	1.32004	2.38268	0.00121909	1.25258
Glutathione Metabolism	S-(1,2-dicarboxyethyl)glutathione	1.134	0.907793	1.03817	1.18673	0.687636	2.32374	1.58381	3.38312	1.80057	3.75237	0.990864	2.56872	2.59241	0.00699319	1.37429
Glutathione Metabolism	S-methylglutathione	1.21932	0.83051	1.00719	0.943272	0.876584	1.90294	2.00346	2.27841	1.09435	1.29161	0.975375	1.71415	1.75743	0.0133824	0.813465
Glutathione Metabolism	3'-dephospho-CoA-glutathione*	1.19783	1.17283	1.05076	1.07648	1.08167	1.04924	0.959733	1.0951	0.88419	1.02188	1.11592	1.00203	0.897944	0.0411193	-0.155303
Glutathione Metabolism	4-hydroxy-nonenal-glutathione	1.32915	0.693945	1.76005	1.34586	1.33352	0.918103	0.967595	0.305474	0.497822	1.4329	1.2925	0.824379	0.637815	0.110166	-0.64879
Glutathione Metabolism	5-oxoproline	1.30054	1.85737	1.14658	1.38871	1.01151	2.66849	1.98749	3.63412	1.06944	1.54572	1.34094	2.18105	1.62651	0.112522	0.701778
Glutathione Metabolism	ophthalmate	1.19881	1.54231	0.770975	1.23034	0.185915	2.25901	1.80725	4.62152	0.0464556	0.449386	0.985668	1.83673	1.86343	0.341492	0.897962
Glutathione Metabolism	2-hydroxybutyrate/2-hydroxyisobutyrate	0.589776	0.689664	0.651553	0.435753	0.981713	0.649487	1.05899	0.700671	0.801077	0.504891	0.669692	0.743023	1.1095	0.583561	0.149909
Glutathione Metabolism	S-lactoylglutathione	2.16637	1.71065	1.01964	2.88042	0.980362	1.0218	2.84053	1.46479	0.514124	5.55223	1.75149	2.2787	1.30101	0.602986	0.379629
Glutathione Metabolism	glutathione, reduced (GSH)	1.04595	0.725786	1.0771	0.975487	0.979643	0.863925	0.810047	0.694307	1.02505	1.19731	0.960794	0.918127	0.955593	0.701546	-0.0655322
Glutathione Metabolism	cysteinylglycine	0.957025	0.542478	0.988961	0.858025	0.891633	0.808076	0.6176	0.492335	1.09447	1.14083	0.847624	0.830662	0.979989	0.913067	-0.0291632
Glutathione Metabolism	glutathione, oxidized (GSSG)	1.14963	0.969148	1.08659	1.09312	1.00768	1.05954	1.30096	1.02832	0.828688	1.12296	1.06123	1.06809	1.00646	0.935986	0.0092957
Glutathione Metabolism	CoA-glutathione*	0.834793	0.989635	1.457	0.825387	1.52369	0.950369	0.735598	1.43391	1.42401	1.1144	1.1261	1.13166	1.00493	0.978884	0.00710206
Glycine, Serine and Threonine Metabolism	dimethylglycine	0.943095	0.890429	0.920468	0.854384	0.788517	0.818861	1.28081	0.764731	2.0911	0.908523	0.879378	1.1728	1.33367	0.270932	0.415406
Glycine, Serine and Threonine Metabolism	betaine aldehyde	3.16498	3.52234	0.470601	5.94406	0.40843	4.63855	7.58334	7.27906	0.922767	2.72436	2.70208	4.62961	1.71335	0.277591	0.776822
Glycine, Serine and Threonine Metabolism	sarcosine	0.664995	0.486439	0.328726	0.328313	0.187636	0.248859	0.754427	0.217271	3.0674	0.36596	0.399222	0.930784	2.33149	0.361071	1.22125
Glycine, Serine and Threonine Metabolism	allo-threonine	1.32938	1.9132	1.32492	1.70967	0.569353	1.09799	1.58868	1.1415	0.932553	0.901317	1.3693	1.13241	0.826995	0.389845	-0.274049
Glycine, Serine and Threonine Metabolism	glycine	0.898211	0.952302	0.764178	1.04507	0.748725	0.919897	1.10751	1.05134	0.847242	0.807181	0.881697	0.946635	1.07365	0.444391	0.102524
Glycine, Serine and Threonine Metabolism	homoserine	0.762846	1.04832	0.980456	1.50695	0.864312	1.27162	1.8077	1.07879	0.619377	1.21742	1.03258	1.19898	1.16116	0.489507	0.215561
Glycine, Serine and Threonine Metabolism	betaine	1.39743	1.6052	1.20967	0.867735	0.692856	0.841558	1.0679	0.673983	1.52011	1.35846	1.15458	1.0924	0.94615	0.793266	-0.0798592
Glycine, Serine and Threonine Metabolism	N-acetylserine	1.01803	1.36685	0.915975	1.58201	0.7843	1.24934	1.50834	1.46496	0.699954	0.975073	1.13343	1.17953	1.04067	0.833804	0.0575173
Glycine, Serine and Threonine Metabolism	N-acetylthreonine	1.30148	1.78265	1.06955	1.3985	0.920283	1.37934	1.6943	1.83784	1.02936	0.786988	1.29449	1.34557	1.03945	0.841143	0.0558252
Glycine, Serine and Threonine Metabolism	serine	1.03807	1.41891	0.960122	1.44186	0.80176	1.054	1.33739	1.5495	0.730479	0.839567	1.13214	1.10219	0.97354	0.883965	-0.0386886
Glycine, Serine and Threonine Metabolism	threonine	0.970157	1.14561	0.796183	1.06355	0.696224	0.857487	1.2184	1.1451	0.867593	0.638705	0.934345	0.945457	1.01189	0.936087	0.0170558
Glycine, Serine and Threonine Metabolism	N-acetylglycine	0.642425	0.659546	0.683743	0.932285	1.42351	0.759648	1.06772	1.42231	0.48955	0.618536	0.868302	0.871552	1.00374	0.988789	0.00538969
Guanidino and Acetamido Metabolism	guanidinosuccinate	3.80792	3.84386	3.88981	1.1209	5.31498	0.363238	0.0596271	0.504807	0.21425	0.0906004	3.5955	0.246504	0.0685592	0.00122235	-3.86651
Guanidino and Acetamido Metabolism	4-guanidinobutanoate	2.14019	2.16227	2.05808	0.800904	0.79958	2.81816	2.29192	1.85388	2.40799	3.46494	1.59221	2.56738	1.61247	0.0499741	0.689269
Histidine Metabolism	1-ribosyl-imidazoleacetate*	1.74095	1.61562	2.01998	1.3282	1.39744	0.665608	0.656283	0.713808	0.660506	0.813677	1.62044	0.701976	0.433201	9.40634e-05	-1.20689
Histidine Metabolism	N-acetylhistidine	1.17446	0.982289	1.2708	1.01771	1.33557	0.624179	0.703349	0.734357	0.59997	0.555725	1.15617	0.643516	0.556594	0.000151735	-0.845303
Histidine Metabolism	1-methyl-4-imidazoleacetate	1.17652	1.50109	1.63414	1.25423	1.77948	0.645031	0.991373	0.918817	0.896711	1.01367	1.46909	0.89312	0.60794	0.002288	-0.717999
Histidine Metabolism	3-methylhistidine	0.652988	0.883187	0.765664	0.784289	0.712284	0.977108	1.23808	1.75034	1.04428	1.03299	0.759682	1.20856	1.59088	0.0159996	0.669824
Histidine Metabolism	1-methylhistamine	0.394094	0.383882	0.519807	0.236406	0.365083	0.539677	1.01357	0.459316	1.16669	0.589409	0.379854	0.753734	1.98427	0.0354767	0.988608
Histidine Metabolism	anserine	0.807802	0.860933	0.732238	0.73717	0.671257	0.761308	1.02692	0.927182	0.919883	0.854608	0.76188	0.89798	1.17864	0.037997	0.23712
Histidine Metabolism	N-acetylhistamine	0.753191	0.699102	1.04797	1	0.915534	2.34463	2.21251	2.31396	0.297292	1.48029	0.88316	1.72974	1.95858	0.0657876	0.969807
Histidine Metabolism	imidazole lactate	1.16207	1.32908	1.12498	0.646521	0.883712	0.762565	0.980038	0.773657	0.507438	0.897187	1.02927	0.784177	0.761875	0.126343	-0.392374
Histidine Metabolism	1-methyl-5-imidazoleacetate	1.00704	0.97044	0.992963	0.576014	0.97981	0.846553	1.12509	1.04553	1.15306	1.25188	0.905253	1.08442	1.19792	0.132408	0.260533
Histidine Metabolism	carnosine	0.278654	0.820775		1	0.892263	0.461273	0.593478	0.645775	0.440665	0.217915	0.747923	0.471821	0.630842	0.136989	-0.664649
Histidine Metabolism	N-acetyl-1-methylhistidine*	0.863438	1.17999	1.27154	0.976931	1.62926	0.635417	0.906721	1.57842	0.668029	0.582306	1.18423	0.874179	0.738182	0.20968	-0.437951
Histidine Metabolism	formiminoglutamate	1.51901	4.98446	2.20754	3.59302	1.34368	4.62468	3.04713	5.82102	0.805843	2.48579	2.72954	3.35689	1.22984	0.586616	0.298467
Histidine Metabolism	histidine methyl ester	0.952776	0.976672	0.859315	0.946009	0.949896	1.04416	0.771064	1.19287	0.92635	0.950936	0.936934	0.977077	1.04284	0.594483	0.0605245
Histidine Metabolism	histidine	0.807037	1.20354	1.02107	1.00192	0.939807	0.998075	1.04565	1.18507	1.06682	0.880307	0.994676	1.03518	1.04072	0.630875	0.0575879
Histidine Metabolism	imidazole propionate	1.38584	1.00603	0.405391	1.3474	0.876458	1.271	1.29407	1.64468	0.111535	1.3831	1.00422	1.14088	1.13608	0.680807	0.184065
Histidine Metabolism	trans-urocanate	1.77551	1.92382	0.453913	1.1755	1.13174	1.32374	1.47656	1.28122	1.97835	0.215439	1.2921	1.25506	0.971336	0.92657	-0.0419578
Histidine Metabolism	4-imidazoleacetate	1.38497	1.00359	1.3771	1.54877	1.04769	1.03728	1.79511	1.24797	0.969503	1.29921	1.27242	1.26982	0.99795	0.98876	-0.00296074
Histidine Metabolism	N-acetyl-3-methylhistidine*	0.88915	0.983546	1.03032	0.716038	1.31098	0.750084	0.707628	0.941373	1.65688	0.86741	0.986005	0.984674	0.99865	0.994816	-0.00194945
Histidine Metabolism	1-methylhistidine				0.489005		0.340836	1.83101		0.186678	1.18523	0.489005	0.885938	1.81172	N/A	0.857357
Lactoyl Amino Acid	N-lactoyl tyrosine	0.907095	0.989983	0.395364	0.772348	0.231975	0.922691	1.31313	0.947082	0.80144	0.667916	0.659353	0.930452	1.41116	0.176305	0.496881
Leucine, Isoleucine and Valine Metabolism	3-methylglutarylcarnitine (2)	1.1656	1.6266	1.3717	1.97822	1.42552	0.366112	1.39034	1.18399	0.730685	0.343902	1.51353	0.803006	0.530552	0.0226856	-0.914433
Leucine, Isoleucine and Valine Metabolism	N-acetylleucine	0.637284	0.711641	1.15074	0.504469	0.849256	0.409461	0.49412	0.371584	0.649099	0.311518	0.770679	0.447156	0.580211	0.0319529	-0.78535
Leucine, Isoleucine and Valine Metabolism	2-methylbutyrylglycine	0.442342	0.11096	0.165103	0.455853	0.118342	0.502415	1.80837	1.44605	2.82467	0.38605	0.25852	1.39351	5.39034	0.0375144	2.43038
Leucine, Isoleucine and Valine Metabolism	isovalerylglycine	0.775035	0.385837	0.251533	0.487757	0.178453	0.453771	2.35302	1.22496	1.94857	0.354667	0.415723	1.267	3.0477	0.071386	1.60772
Leucine, Isoleucine and Valine Metabolism	alpha-hydroxyisovalerate	0.859796	0.904308	0.954512	0.433459	0.612728	1.31903	2.51961	1.22251	0.659013	1.21693	0.75296	1.38742	1.84262	0.0840703	0.88176
Leucine, Isoleucine and Valine Metabolism	methylsuccinoylcarnitine	1	1.11422	1.5721	1.20745	0.742024	0.695971	0.816716	1.09928	0.650343	1.01276	1.12716	0.855014	0.758556	0.130661	-0.398673
Leucine, Isoleucine and Valine Metabolism	2-hydroxy-3-methylvalerate	0.698807	1.3316	0.880704			1.1064	2.34699	1.41271		1.5053	0.970371	1.59285	1.64149	0.136596	0.715005
Leucine, Isoleucine and Valine Metabolism	tigloylglycine		0.410438			0.465671	0.561049		0.495877	0.734885		0.438055	0.59727	1.36346	0.190137	0.447273
Leucine, Isoleucine and Valine Metabolism	methylsuccinate	1.95936	1.79384	1.86137	1.31144	1.29377	2.7734	2.49223	0.929317	3.68363	1.73131	1.64396	2.32198	1.41243	0.202791	0.498183
Leucine, Isoleucine and Valine Metabolism	2-methylbutyrylcarnitine (C5)	0.384395	0.335348	0.540882	0.200086	0.263831	0.481045	0.704989	0.680275	6.74091	0.680116	0.344908	1.85747	5.38539	0.251218	2.42905
Leucine, Isoleucine and Valine Metabolism	butyryl/isobutyryl CoA	0.287024	0.113858	0.655495	0.0965585	0.279808	0.198523		0.0844475	3.47753	0.906602	0.286549	1.16678	4.07183	0.2516	2.02568
Leucine, Isoleucine and Valine Metabolism	beta-hydroxyisovaleroylcarnitine	1.04919	1.07407	0.906819	1.08074	0.914023	0.912126	1.31863	1.15517	0.939881	1.19288	1.00497	1.10374	1.09828	0.28813	0.135248
Leucine, Isoleucine and Valine Metabolism	leucine	0.971337	1.11313	0.821622	1.03784	0.762567	0.846257	1.01253	0.904006	0.750401	0.71271	0.9413	0.845181	0.897886	0.290136	-0.155395
Leucine, Isoleucine and Valine Metabolism	ethylmalonate	1.28013	0.313797	0.492921	0.354505	0.296914	0.413503	0.500964	0.407345	4.17012	1.44114	0.547653	1.38661	2.53192	0.293467	1.34023
Leucine, Isoleucine and Valine Metabolism	isobutyrylcarnitine (C4)	0.219434	0.133493	0.411968	0.0857888	0.126891	0.305598	0.320552	0.320205	7.03053	0.40049	0.195515	1.67547	8.56954	0.301553	3.09922
Leucine, Isoleucine and Valine Metabolism	3-methylglutaconate	1.1884	1.13517	1.24773	1.46398	0.776432	0.954104	1.04134	1.18751		0.892197	1.16234	1.01879	0.876495	0.334001	-0.190183
Leucine, Isoleucine and Valine Metabolism	tiglylcarnitine (C5:1-DC)	0.738453	1.36572	0.883212	1.24693		0.909958	2.87767	2.35465	0.685625	1.09272	1.05858	1.58412	1.49646	0.33636	0.581555
Leucine, Isoleucine and Valine Metabolism	N-acetylisoleucine	0.779648	0.903153	0.895621	1.3158	1.11988	0.7561	1.40373	1	0.865897	0.541718	1.00282	0.913489	0.910919	0.618807	-0.134605
Leucine, Isoleucine and Valine Metabolism	valine	0.810726	1.06371	0.819532	1.09256	0.777587	0.83929	1.15039	0.999965	0.777973	0.628396	0.912824	0.879202	0.963167	0.773624	-0.0541423
Leucine, Isoleucine and Valine Metabolism	isoleucine	0.859207	0.999891	0.844883	1.00818	0.818075	0.926633	1.07913	1.00531	0.827385	0.779291	0.906047	0.92355	1.01932	0.804798	0.0276038
Leucine, Isoleucine and Valine Metabolism	3-methylcrotonylglycine	0.826394	1.90974	0.652631	0.884688	0.472117	0.817512	1.76721	1.56189	0.458757	0.411473	0.949114	1.00337	1.05716	0.888969	0.0801986
Leucine, Isoleucine and Valine Metabolism	beta-hydroxyisovalerate	1.30816	2.0549	0.887344	1.13118	0.616099	1.04749	1.73377	1.52231	0.686003	0.84016	1.19954	1.16595	0.971999	0.917739	-0.0409727
Leucine, Isoleucine and Valine Metabolism	N-acetylvaline	0.897548	1.72322	1.04729	1.22625	0.911342	1.1786	1.54242	1.50292	0.823996	0.850695	1.16113	1.17973	1.01601	0.933611	0.0229199
Leucine, Isoleucine and Valine Metabolism	3-hydroxyisobutyrate	1.11783	0.449322	0.599327	0.802391	2.43473	0.634482	1.07652	0.784161	1.08778	1.98356	1.08072	1.1133	1.03015	0.940995	0.0428514
Leucine, Isoleucine and Valine Metabolism	4-methyl-2-oxopentanoate		1.2239				0.776104	1.27736	1.33589		0.484305	1.2239	0.968416	0.791257	N/A	-0.337782
Lysine Metabolism	N6-methyllysine	1.40805	1.40059	1.49535	1.54645	1.4479	0.991064	1.13849	0.968243	0.521145	1.22868	1.45967	0.969525	0.664209	0.00440427	-0.59029
Lysine Metabolism	N6-acetyllysine	0.994727	1.37436	1.09787	1.22007	1.32967	0.829188	1.00527	0.911937	0.813981	0.619155	1.20334	0.835907	0.694655	0.00487282	-0.525631
Lysine Metabolism	N-acetyl-2-aminoadipate	0.831837	1.38424	1.1765	0.979903	0.9324	0.44391	0.807853	0.904761	0.316287	0.466239	1.06098	0.58781	0.554027	0.0136182	-0.851971
Lysine Metabolism	pipecolate	0.638312	0.850733	0.838739	0.66472	0.670287	0.707276	0.976828	1.02317	1.13055	0.840867	0.732558	0.935739	1.27736	0.0475855	0.353163
Lysine Metabolism	saccharopine	0.183124	2.27475	0.747734	1.37578	1.6854	0.180829	0.820088	0.650494	0.0589457	0.328901	1.25336	0.407852	0.325407	0.0624373	-1.61968
Lysine Metabolism	5-hydroxylysine	0.818054	1.21284	1.1843	0.870793	0.749957	1.19077	1.65426	1.31345	1.00503	1.1678	0.96719	1.26626	1.30922	0.0736564	0.388704
Lysine Metabolism	5-(galactosylhydroxy)-lysine	0.480902	0.656305	0.549198	1.42292	0.548569	0.915811	2.96712	1	0.821857	2.12066	0.731579	1.56509	2.13933	0.10576	1.09716
Lysine Metabolism	fructosyllysine	1.06169	1.35495	1.32658	1.4375	1.11241	0.782402	1.2938	0.993965	1.28619	0.667561	1.25862	1.00479	0.79832	0.122436	-0.32496
Lysine Metabolism	N6,N6-dimethyllysine	1.15119	1.57777	0.809008	1.18955	0.948228	0.751179	1.10423	1.05177	0.659014	0.763339	1.13515	0.865906	0.762814	0.126439	-0.390597
Lysine Metabolism	glutarylcarnitine (C5-DC)	0.647726	0.601644	0.932312	1.03029	1.15687	1.18569	1.12354	1.36032	0.728276	1.10008	0.87377	1.09958	1.25844	0.169396	0.331632
Lysine Metabolism	N,N,N-trimethyl-5-aminovalerate	1.53542	1.77818	1.5558	1.43878	1.49442	1.67274	1.46237	1.78196	0.964049	0.984625	1.56052	1.37315	0.879931	0.329165	-0.184538
Lysine Metabolism	hydroxy-N6,N6,N6-trimethyllysine*	0.393315	1.00803	1.2442	1.69936	2.731	0.844881	1.23154	1.77867	0.685636	0.651648	1.41518	1.03848	0.733812	0.421163	-0.446517
Lysine Metabolism	2-oxoadipate		1.90905			0.689225		1.04225	1.15598		0.410731	1.29914	0.869654	0.669409	0.487658	-0.579039
Lysine Metabolism	2-aminoadipate	0.248386	1.3627	0.403839	1.07805	0.807533	0.575839	0.92195	1.13479	0.221889	0.310846	0.780102	0.633063	0.811513	0.601689	-0.301313
Lysine Metabolism	N2-acetyl,N6,N6-dimethyllysine	0.488815			0.296599	0.529428				0.500023	0.296483	0.438281	0.398253	0.908671	0.760241	-0.13817
Lysine Metabolism	N2-acetyllysine	0.863659	0.82663	1.15505	0.78181	1.02764	0.706898	0.871687	0.944766	0.987804	1.01225	0.930959	0.90468	0.971773	0.77469	-0.0413091
Lysine Metabolism	6-oxopiperidine-2-carboxylate	0.595369	1.05775	0.656158	0.665216	1.12215	0.662929	1.12751	1.07635	0.627453	0.466407	0.819328	0.792129	0.966803	0.878327	-0.0487059
Lysine Metabolism	lysine	0.925996	1.10383	0.976093	1.16937	0.994018	0.939762	1.32498	1.15326	0.872695	0.813356	1.03386	1.02081	0.987374	0.904328	-0.0183315
Lysine Metabolism	N6,N6,N6-trimethyllysine	0.687287	0.821336	0.962992	1.20824	1.39155	1.0262	1.33072	1.12645	0.774802	0.73191	1.01428	0.998018	0.983965	0.925966	-0.0233211
Lysine Metabolism	5-aminovalerate	3.51034	4.70695	0.547253	1.49551	0.450105	3.28924	4.3234	1.92509	0.507178	1.16206	2.14203	2.24139	1.04639	0.929927	0.0654174
Methionine, Cysteine, SAM and Taurine Metabolism	methionine sulfone		0.945169	1.32623	1.22626	0.985734	1.8213	1.98107	2.49091	2.76662	2.59728	1.12085	2.33144	2.08007	0.000968273	1.05663
Methionine, Cysteine, SAM and Taurine Metabolism	N-acetylcysteine	0.794626	0.812709	0.8868	0.749223	0.890217	1.17268	1.04337	1.31285	1.40728	1.05761	0.826715	1.19876	1.45003	0.00122028	0.536079
Methionine, Cysteine, SAM and Taurine Metabolism	cysteine	0.637581	0.576311	0.546816	0.668534	0.577308	1.42157	1.01717	1.17184	1.88386	1.12415	0.60131	1.32372	2.20139	0.00172292	1.13841
Methionine, Cysteine, SAM and Taurine Metabolism	2,3-dihydroxy-5-methylthio-4-pentenoate (DMTPA)*	1.01023	1.05983	0.987677	0.731567	0.714139	0.995113	1.52711	1.51296	1.30723	1.2835	0.900689	1.32518	1.4713	0.00815959	0.55709
Methionine, Cysteine, SAM and Taurine Metabolism	S-adenosylmethionine (SAM)	1.00854	1.92572	1.74753	1.19743	1.39569	0.883226	0.85342	0.844428	0.829171	0.9777	1.45498	0.877589	0.603161	0.00992379	-0.729385
Methionine, Cysteine, SAM and Taurine Metabolism	N-acetyltaurine	1.98968	1.92921	2.38129	1.17999	2.48176	1.20199	0.803048	1.28676	1.33132	1.30087	1.99239	1.1848	0.594662	0.0119593	-0.749858
Methionine, Cysteine, SAM and Taurine Metabolism	cystathionine	0.688265	0.837041	0.554677	0.773544	0.382959	1.13477	3.75085	2.18547	2.4369	0.684191	0.647297	2.03844	3.14915	0.0335273	1.65496
Methionine, Cysteine, SAM and Taurine Metabolism	S-methylmethionine	1.1067	1.56322	1.00474	0.999978	0.847038	0.750422	0.958301	0.733933	0.54421	0.767942	1.10434	0.750962	0.680012	0.0341452	-0.556368
Methionine, Cysteine, SAM and Taurine Metabolism	N-acetylmethionine sulfoxide	0.8202	0.802634	0.796829	1.15122	0.589391	0.990552	1.05814	1.54223	1.21933	1.00945	0.832056	1.16394	1.39887	0.0414587	0.484266
Methionine, Cysteine, SAM and Taurine Metabolism	homocysteine	0.771435	0.608157	0.491428	0.827135	0.49068	0.928204	0.832656	1.06355	1.56405	0.532402	0.637767	0.984172	1.54315	0.0951253	0.62588
Methionine, Cysteine, SAM and Taurine Metabolism	S-methylcysteine	0.628544	0.905218	0.683381	1.75616	1.19509	2.36393	3.86148	3.65325	0.542096	1.06665	1.03368	2.29748	2.22262	0.107672	1.15226
Methionine, Cysteine, SAM and Taurine Metabolism	S-adenosylhomocysteine (SAH)	0.947395	1.083	0.820234	0.887968	0.800472	0.706253	0.689471	0.745906	1.05261	0.661579	0.907814	0.771163	0.849473	0.158714	-0.23536
Methionine, Cysteine, SAM and Taurine Metabolism	3-sulfo-alanine	0.514293	0.506819	0.807955	0.628385	1.65478	1.47161	0.968138	1.06876	1.749	0.691005	0.822446	1.1897	1.44654	0.234258	0.532606
Methionine, Cysteine, SAM and Taurine Metabolism	N-formylmethionine	0.92258	0.942466	0.877728	0.709727	0.628865	0.929081	0.966733	0.853804	1.03327	0.773787	0.816273	0.911335	1.11646	0.250877	0.158929
Methionine, Cysteine, SAM and Taurine Metabolism	taurocyamine	1.17443	1.64028	1.62086	1.29435	1.06113	1.16669	0.938869	1.51957	1.09018	1.14886	1.35821	1.17284	0.863515	0.254973	-0.211708
Methionine, Cysteine, SAM and Taurine Metabolism	hypotaurine	0.539579	0.46213	0.176687	0.362206	0.315248	0.285519	0.59938	0.349338	1.06606	0.439595	0.37117	0.547978	1.47635	0.281484	0.562037
Methionine, Cysteine, SAM and Taurine Metabolism	cysteine sulfinic acid	0.621872	0.395357	0.706052	0.654111	2.11787	0.922111	0.810116	0.486129	4.80021	0.750288	0.899053	1.55377	1.72823	0.474015	0.789297
Methionine, Cysteine, SAM and Taurine Metabolism	taurine	0.975803	1.0242	1.06315	0.928116	1.1412	0.884513	0.767939	0.885696	1.33164	0.902023	1.02649	0.954362	0.929729	0.507446	-0.105117
Methionine, Cysteine, SAM and Taurine Metabolism	methionine	1.09612	1.13589	0.711783	1.17876	0.648303	0.858007	1.1578	0.98839	0.638299	0.772763	0.954172	0.883051	0.925463	0.634847	-0.111752
Methionine, Cysteine, SAM and Taurine Metabolism	methionine sulfoxide	1.07761	1.50002	0.641573	1.30164	0.602593	0.938497	1.0615	1.26511	0.680893	0.738217	1.02469	0.936844	0.914273	0.68277	-0.129303
Methionine, Cysteine, SAM and Taurine Metabolism	succinoyltaurine	0.809854	0.561536	0.743782	1.2118	1.24127	0.906903	0.990418	1.10923	0.734611	1.06101	0.913649	0.960435	1.05121	0.762284	0.0720482
Methionine, Cysteine, SAM and Taurine Metabolism	N-acetylmethionine	0.996606	0.903938	1.00339	0.993781	0.785858	0.875132	0.804899	0.936954	1.1102	0.981493	0.936715	0.941735	1.00536	0.941621	0.00771085
Phenylalanine Metabolism	phenethylamine	2.03204	1.21244		0.855546	0.982027			0.768683	0.724423	1.01797	1.27051	0.837026	0.65881	0.236057	-0.602066
Phenylalanine Metabolism	N-acetylphenylalanine	1.01851	1.07346	1.0124	0.690649	0.909463	0.681298	0.874883	0.987598	0.902043	0.73137	0.940898	0.835438	0.887916	0.266722	-0.171506
Phenylalanine Metabolism	phenyllactate (PLA)	0.814483	0.678159	0.97861	0.271417	0.537408	1.51152	1.27467	0.290945	0.356474	1.14013	0.656015	0.914749	1.3944	0.376771	0.479647
Phenylalanine Metabolism	phenylalanine	1.07719	1.15439	0.770635	1.134	0.721478	0.897409	1.12071	1.02241	0.682948	0.67917	0.971539	0.880529	0.906324	0.499735	-0.141902
Phenylalanine Metabolism	2-hydroxyphenylacetate	0.758708	1	1.68592	1.11411	1.85655		0.466629	1.89898	1.75599	1.74153	1.28306	1.46578	1.14241	0.64345	0.192083
Phenylalanine Metabolism	4-hydroxyphenylacetate	1.47597	2.2407	0.984308	0.985201	1	1.01133	1.9454	1.89866		0.904772	1.33723	1.44004	1.07688	0.789354	0.106856
Polyamine Metabolism	(N(1) + N(8))-acetylspermidine	0.874176	0.914568	0.74703	1.0449	0.792549	1.5145	1.34281	0.955097	1.46044	1.62836	0.874645	1.38024	1.57806	0.00402748	0.658151
Polyamine Metabolism	5-methylthioadenosine (MTA)	1.09284	1.81266	1.76666	1.16705	1.40496	0.962383	0.968527	0.923607	1.15071	1.06571	1.44883	1.01419	0.700004	0.0225543	-0.514565
Polyamine Metabolism	putrescine	0.456725	0.646337	0.392159	0.546961	0.151425	1.45456	1.42437	1	4.72137	1.35449	0.438721	1.99096	4.5381	0.0552927	2.18209
Polyamine Metabolism	N-acetylputrescine	1.08591	1.15939	0.98836	0.617919	0.461017	2.13233	1.35511	1.14078	4.39292	1.73585	0.86252	2.1514	2.49432	0.064374	1.31865
Polyamine Metabolism	spermine	0.771231	2.18794	1.13161	1.03642	1.28238	0.566854	1.24491	0.704798	1.04055		1.28192	0.889278	0.69371	0.239611	-0.527595
Polyamine Metabolism	N-acetyl-isoputreanine	1.25678	1.38955	1.39195	1.03997	1.55497	1.08342	1.14272	1.70667	0.910513	1.02123	1.32665	1.17291	0.884118	0.37394	-0.177689
Polyamine Metabolism	spermidine	1.17482	1.57693	1.50862	1.36784	1.36227	1.13622	1.7204	1.02841	1.16486	1.35856	1.3981	1.28169	0.91674	0.430713	-0.125416
Tryptophan Metabolism	C-glycosyltryptophan	0.864004	0.85182	0.813918	0.92441	0.771998	0.924139	1.07113	1.1417	1.0419	0.85298	0.84523	1.00637	1.19065	0.023828	0.251746
Tryptophan Metabolism	indoleacetate	1.02602	0.774724	0.975088	0.549936		1.01076	2.53026	1.4116		2.39485	0.831442	1.83687	2.20925	0.0407392	1.14356
Tryptophan Metabolism	indoleacetylglycine	3.1429	2.77309	2.58595	1.21977	1.62455	1.64235	1.84612	1	0.739436	1.23935	2.26925	1.29345	0.56999	0.0469104	-0.810992
Tryptophan Metabolism	kynurenate	0.783946	1.02047	0.76564	0.753063	0.979525	0.83739	2.57049	1.92076	1.53773	0.870655	0.86053	1.5474	1.7982	0.0728795	0.846552
Tryptophan Metabolism	indole-3-carboxylate	0.568112	1.09524	0.474653	1.59794	1.2752	1.1757	1.88881	1.83933			1.00223	1.63461	1.63098	0.10344	0.705736
Tryptophan Metabolism	anthranilate	0.855413	1.22473	1	0.805774	0.850802	0.909406	2.71234	1.70176		0.772213	0.947343	1.52393	1.60863	0.193856	0.685836
Tryptophan Metabolism	kynurenine	0.749609	1.29458	0.620402	0.73098	0.931064	1.02339	3.4692	2.05441	0.976606	0.562157	0.865327	1.61715	1.86883	0.199407	0.902138
Tryptophan Metabolism	N-acetyltryptophan	0.966206	1.36148	0.967671	0.837315	0.760023	0.962362	1.03187	0.897942	0.43434	0.721659	0.978539	0.809634	0.82739	0.289631	-0.27336
Tryptophan Metabolism	indolepropionate	1.25694	1.16389	1.78262	0.989771	1.15972	0.544517	1	0.41884		1.96316	1.27059	0.981629	0.77258	0.428147	-0.372244
Tryptophan Metabolism	serotonin	1.363	1.95168	1.49049	1.0742	1.4822	0.897173	2.48063	1.62485	1.66019	1.78169	1.47231	1.68891	1.14711	0.474715	0.198005
Tryptophan Metabolism	oxindolylalanine	1.00656	1.15935	1.01257	1.12913	0.771025	0.99344	1.8225	0.916958	0.700132	1.14901	1.01573	1.11641	1.09912	0.632667	0.136351
Tryptophan Metabolism	tryptophan	0.989226	1.16883	0.843805	1.11163	0.750656	1.04585	1.37324	1.13425	0.760011	0.846187	0.97283	1.03191	1.06073	0.671157	0.0850545
Tryptophan Metabolism	picolinate	1.27592	4.09437	1.16187	1.10188	0.694132	1.58451	3.00159	4.45442	0.626442	0.757861	1.66563	2.08497	1.25175	0.671535	0.323952
Tryptophan Metabolism	indolelactate	0.790308	1.02198	1.40836	0.428625	1.43319	0.870958	1.70399	0.92994	0.903054	1.07857	1.01649	1.0973	1.0795	0.750878	0.110361
Tryptophan Metabolism	3-indoxyl sulfate	1.74162	1.60794	1.8424	1.12214	0.889663	1.25012	1.7142	0.918599	1.0814	2.51738	1.44075	1.49634	1.03858	0.874975	0.0546153
Tryptophan Metabolism	indoxyl glucuronide	0.643084	1	1.88595	0.475027			0.624683				1.00101	0.624683	0.62405	N/A	-0.680267
Tyrosine Metabolism	4-hydroxycinnamate sulfate	1.07265	1.32038	1			0.366565	0.576685	0.375859	0.720316	0.575226	1.13101	0.52293	0.462356	0.00179883	-1.11292
Tyrosine Metabolism	p-cresol glucuronide*	2.16007	4.49244	2.18483	1.0596	0.814563	0.366798	0.961461	0.603437	0.305711	0.594974	2.1423	0.566476	0.264424	0.0441558	-1.91907
Tyrosine Metabolism	N-acetyltyrosine	0.996956	1.21912	1.00304	0.799388	0.758591	0.689074	0.892452	0.825856	0.718562	0.667505	0.95542	0.75869	0.79409	0.0678294	-0.332625
Tyrosine Metabolism	phenol glucuronide	3.03239	1.26626	1	1.21624	0.473424	0.282292	0.970484	0.569511		0.412441	1.39766	0.558682	0.399726	0.142102	-1.32292
Tyrosine Metabolism	tyrosine	1.22203	1.63441	0.87776	1.02911	0.78985	0.884387	1.04738	1.11125	0.714057	0.719062	1.11063	0.895228	0.806053	0.243108	-0.311054
Tyrosine Metabolism	3-(4-hydroxyphenyl)lactate	0.997558	1.41921	0.754631	0.351264	0.982997	0.610887	0.842409	0.578413	1.00244	0.413703	0.901132	0.689571	0.765228	0.327783	-0.386039
Tyrosine Metabolism	phenol sulfate	1.48096	0.835037	1.42527	0.834304	0.629787	1.05318	1.67672	1.06753	0.861971	1.74089	1.04107	1.28006	1.22956	0.364647	0.298138
Tyrosine Metabolism	4-hydroxyphenylpyruvate	1.03567	2.6305	1.3316	1.48372	1.14036	1.10719	2.02046	1.78711	0.412964	0.86013	1.52437	1.23757	0.811856	0.506563	-0.300704
Tyrosine Metabolism	3-methoxytyrosine	1.28744	1.97041	1.955	1.05982	0.786588	1.27992	1.91648	1.31767		1.65604	1.41185	1.54253	1.09255	0.677289	0.127705
Tyrosine Metabolism	O-methyltyrosine	1.0288	0.824649	0.597312	0.850158	0.557461	0.71312	0.7026	0.971195	0.783364	0.684307	0.771677	0.770917	0.999016	0.994229	-0.00142059
Urea cycle; Arginine and Proline Metabolism	N-alpha-acetylornithine	0.925289	1.07605	1.22865	0.720139	1.05646	0.586587	0.546926	0.582382	0.715214	0.539567	1.00132	0.594135	0.593353	0.00205552	-0.753037
Urea cycle; Arginine and Proline Metabolism	N-delta-acetylornithine	0.774381	0.975457	0.903981	1.12263	0.794488	2.26375	3.19485	2.68458	1.06232	1.99048	0.914188	2.23919	2.44938	0.00652508	1.29242
Urea cycle; Arginine and Proline Metabolism	pro-hydroxy-pro	2.48965	2.31911	1.86074	2.00552	1.6013	1.47711	1.71043	1.23389	1.45967	1.83022	2.05526	1.54226	0.750397	0.0270792	-0.414273
Urea cycle; Arginine and Proline Metabolism	N-acetylcitrulline	1.28499	1.62259	1.34262	0.579721	0.664156	0.24542	0.630463	0.789305	0.569318	0.230202	1.09882	0.492942	0.448612	0.0306608	-1.15646
Urea cycle; Arginine and Proline Metabolism	N,N,N-trimethyl-alanylproline betaine (TMAP)	0.94768	1.05232	0.710391	0.700538	0.798704	1.38392	1.47791	1.0939	1.51424	0.721439	0.841927	1.23828	1.47077	0.0419786	0.556571
Urea cycle; Arginine and Proline Metabolism	arginine	0.564082	0.620246	0.706891	0.588913	0.530125	0.696668	1.08156	0.822989	0.527755	0.968118	0.602051	0.819418	1.36104	0.0662141	0.444712
Urea cycle; Arginine and Proline Metabolism	N-acetylhomocitrulline	1.35791	0.814083	0.603511	1.30455	0.903606	0.459957	1.03033	0.986489	0.443898	0.32767	0.996733	0.649669	0.651799	0.133161	-0.617502
Urea cycle; Arginine and Proline Metabolism	citrulline	0.794962	1.32263	1.22546	1.05985	1.05993	1.4457	2.18192	1.50192	1.11916	0.924154	1.09256	1.43457	1.31303	0.180102	0.392901
Urea cycle; Arginine and Proline Metabolism	homocitrulline	0.363937	0.369657	0.327332	1.47037	0.432696	0.311664	2.30824	0.58307		1.83739	0.592797	1.26009	2.12567	0.216729	1.08792
Urea cycle; Arginine and Proline Metabolism	3-amino-2-piperidone	0.85172	0.987766	0.818586	0.960349	0.846739	0.659602	1.01223	0.946815	0.679341	0.525783	0.893032	0.764755	0.856358	0.227636	-0.223714
Urea cycle; Arginine and Proline Metabolism	urea	0.982884	1.39278	1.71793	0.580785	1.57726	0.9902	1.16142	1.05035	0.414725	1.03448	1.25033	0.930235	0.743993	0.230013	-0.426639
Urea cycle; Arginine and Proline Metabolism	proline	0.828638	1.07849	0.646814	1.06697	0.606259	0.923167	1.41062	1.09467	0.872003	0.743054	0.845436	1.0087	1.19312	0.315925	0.254735
Urea cycle; Arginine and Proline Metabolism	N-methylproline	0.747731	0.874864	0.555263	0.529936	0.308723	0.451248	0.536271	0.534284	0.24168	0.628034	0.603303	0.478303	0.792807	0.317294	-0.334958
Urea cycle; Arginine and Proline Metabolism	N-monomethylarginine	1.34228	1.66306	0.649731	1.37546	0.818812	0.952293	1.33282	1.11338	0.580424	0.610899	1.16987	0.917963	0.784672	0.319933	-0.349838
Urea cycle; Arginine and Proline Metabolism	trans-4-hydroxyproline	1.18302	0.843097	0.934482	1.88674	0.900899	1.41686	2.22515	1.83428	0.726411	1.16504	1.14965	1.47355	1.28174	0.346589	0.358103
Urea cycle; Arginine and Proline Metabolism	N2,N5-diacetylornithine	0.920199	0.975937	0.767805	0.861525	0.720418	0.692403	0.768704	1.02406	0.636667	0.767949	0.849177	0.777957	0.916131	0.407079	-0.126374
Urea cycle; Arginine and Proline Metabolism	argininate*	1.22668	1.56832	1.91044	0.805679	0.950176	0.918756	1.36246	1.17523	1.04982	1.17058	1.29226	1.13537	0.878593	0.48651	-0.186733
Urea cycle; Arginine and Proline Metabolism	2-oxoarginine*	1.11885	0.930102	1.41229	0.79813	1.03379	1.11427	1.21356	0.966208	0.644019	0.905047	1.05863	0.968621	0.914974	0.544357	-0.128197
Urea cycle; Arginine and Proline Metabolism	argininosuccinate	0.41821	0.715405	1.06507	1.92126	0.808251	0.565584	1.33463	1.09583	0.440365	0.730738	0.98564	0.833429	0.845571	0.63158	-0.242002
Urea cycle; Arginine and Proline Metabolism	ornithine	0.898454	1.24206	0.858832	1.14135	0.749278	0.985505	1.34963	1.24713	0.842988	0.795473	0.977994	1.04414	1.06764	0.656188	0.0944236
Urea cycle; Arginine and Proline Metabolism	N-acetylarginine	0.848614	0.817915	1.03309	0.653022	0.826448	0.786591	1.04647	0.916831	0.729433	0.839177	0.835817	0.863701	1.03336	0.741865	0.0473445
Urea cycle; Arginine and Proline Metabolism	dimethylarginine (SDMA + ADMA)	1.15713	1.54288	0.586864	1.35586	0.657642	1.09635	1.9303	1.55345	0.509132	0.723929	1.06008	1.16263	1.09675	0.758717	0.13323
Total		203.721	244.848	194.832	204.592	178.16	203.927	273.774	246.271	202.34	197.775

## Sheet: S7 - Carbonhydrates
SUB-PATHWAY	CHEMICAL NAME	Control 1	Control 2	Control 3	Control 4	Control 5	gSpns-cKO 1	gSpns-cKO 2	gSpns-cKO 3	gSpns-cKO 4	gSpns-cKO 5	Control	gSpns-cKO	gSpns-cKO/Control	T-test	Log2 FC
Advanced Glycation End-product	N6-carboxymethyllysine	1.1239	1.29614	1.04477	1.07892	1.1336	0.955225	1.06167	1.11399	0.870679	0.934693	1.13547	0.98725	0.869467	0.0432558	-0.201798
Aminosugar Metabolism	N-acetylglucosaminylasparagine	1.86024	1.59168	1.71724	2.01268	1.75106	0.944579	1.06591	0.900396	0.886696	0.918581	1.78658	0.943232	0.527953	4.66805e-06	-0.921518
Aminosugar Metabolism	glucosamine 6-phosphate	1.93846	2.26769	2.02998	1.6955	2.11913	1.45492	1.30252	0.34868	0.96799	1.39536	2.01015	1.09389	0.544184	0.00363396	-0.877834
Aminosugar Metabolism	N-glycolylneuraminate	0.900459	0.866689	0.740455	0.702806	0.864545	1.26644	1.24713	1.10516	0.913362	0.949853	0.814991	1.09639	1.34528	0.009406	0.427902
Aminosugar Metabolism	N-acetylneuraminate	0.776565	1.0102	0.711357	0.806644	0.6862	1.0782	1.29918	1.0808	1.60246	0.989801	0.798193	1.21009	1.51603	0.010732	0.600302
Aminosugar Metabolism	glucuronate	3.57704	5.76572	7.55211	3.13765	5.75431	5.64508	2.52677	3.19994	1.14286	1.68729	5.15736	2.84039	0.550744	0.0735552	-0.860545
Aminosugar Metabolism	N-acetylglucosamine 6-phosphate	0.938399	1.47319	0.648177	1.36444	0.757889	1.48794	1.91174	1.3159	1.09122	1.25505	1.03642	1.41237	1.36274	0.119176	0.44651
Aminosugar Metabolism	N-acetyl-glucosamine 1-phosphate	0.811654	1.39689	0.759191	1.25271	0.827644	0.983368	1.37985	1.01663	1.06482	1.16115	1.00962	1.12116	1.11048	0.476325	0.151186
Aminosugar Metabolism	N-acetylglucosamine/N-acetylgalactosamine	1.58352	1.29067	0.708283	1.43632	0.832277	1.21944	1.49667	1.79914	0.737245	1.13909	1.17021	1.27832	1.09238	0.672964	0.127475
Aminosugar Metabolism	erythronate*	1.20463	1.16001	1.00676	1.33515	1.02573	1.15689	1.42156	1.24386	0.975869	1.02833	1.14646	1.1653	1.01644	0.85515	0.0235221
Disaccharides and Oligosaccharides	sucrose	0.997625	1.00238	0.617606	0.67393	0.735346	0.29057	0.292126	0.361201	25.967	0.551795	0.805376	5.49254	6.81984	0.386667	2.76974
Fructose, Mannose and Galactose Metabolism	fructose	2.34616	1.98514	1.31282	2.34379	1.41094	0.974347	1.02565	0.258261	0.378336	1.07466	1.87977	0.742251	0.394862	0.00380856	-1.34058
Fructose, Mannose and Galactose Metabolism	mannitol/sorbitol	1.88538	1.49332	1.02116	1.85673	1.25462	0.968326	0.978838	0.494237	0.46632	0.74929	1.50224	0.731402	0.486873	0.00500686	-1.03838
Fructose, Mannose and Galactose Metabolism	2-ketogulonate	1.39611	1.36702	2.48514	1.08238	1.19011	1.08744	0.905776	0.612979	0.409126	1.10264	1.50415	0.823592	0.547546	0.0447673	-0.868947
Fructose, Mannose and Galactose Metabolism	galactonate	1.10618	1.08016	1.40508	1.16435	0.979525	0.81841	1.0862	0.859276	0.541319	1.02534	1.14706	0.866109	0.755069	0.0457346	-0.40532
Fructose, Mannose and Galactose Metabolism	mannose 6-phosphate	2.03065	2.50001	1.94112	1.94789	2.07064	2.21747	1.70163	0.674273	1.54982	1.67278	2.09806	1.56319	0.745064	0.0834119	-0.424563
Fructose, Mannose and Galactose Metabolism	mannose	2.17247	2.24653	1.20378	2.35332	1.32237	1.69836	1.8155	0.900316	0.609112	1.4649	1.85969	1.29764	0.697769	0.135932	-0.519178
Fructose, Mannose and Galactose Metabolism	galactose 1-phosphate	1.40604	1.3547	0.698749	1.28308	0.703901	0.946357	1.29292	0.356841	0.686093	0.858979	1.08929	0.828238	0.760344	0.272741	-0.395275
Glycogen Metabolism	maltotetraose	1.29484	0.760494	0.715109	1.16944	0.751568	0.64112	1.23065	0.0764008	0.552423	0.599864	0.938289	0.620092	0.660876	0.186635	-0.597549
Glycogen Metabolism	maltotriose	1.29422	0.888423	0.72251	1.27667	0.800507	0.898185	1.50931	0.268596	0.709627	0.820804	0.996466	0.841304	0.844288	0.524511	-0.244194
Glycogen Metabolism	maltopentaose	1.25125	0.842191	0.782828	1.2474	0.817587	0.743912	2.42716	0.0557656	0.536184	0.65314	0.988251	0.883233	0.893733	0.807847	-0.162084
Glycogen Metabolism	maltose	1.68162	1.49644	0.82619	1.56447	0.980738	1.56199	1.87397	0.983222	0.697679	1.14069	1.30989	1.25151	0.955429	0.834048	-0.0657787
Glycogen Metabolism	maltohexaose	1.71311		0.664504	1	0.666111		4.11713				1.01093	4.11713	4.07261	N/A	2.02595
Glycolysis, Gluconeogenesis, and Pyruvate Metabolism	glucose	1.3915	1.39876	1.08349	1.36464	1.12566	0.964591	1.01127	0.61017	0.492709	0.916369	1.27281	0.799021	0.627761	0.00526836	-0.671712
Glycolysis, Gluconeogenesis, and Pyruvate Metabolism	glucose 6-phosphate	2.08601	2.13717	1.89636	1.64315	1.80351	1.22529	1.54622	0.310069	0.880247	1.39059	1.91324	1.07048	0.559513	0.00760112	-0.837757
Glycolysis, Gluconeogenesis, and Pyruvate Metabolism	pyruvate	0.980806	1.26093	0.446105	0.746547	0.523722	0.980928	1.68205	1.228	1.2044	1.44152	0.791621	1.30738	1.65152	0.0271734	0.723798
Glycolysis, Gluconeogenesis, and Pyruvate Metabolism	phosphoenolpyruvate (PEP)	0.972062	1.80885	1.058	1.13397	0.964862	2.92418	4.19527	2.87224	1.46242	1.50632	1.18755	2.59208	2.18272	0.0303042	1.12613
Glycolysis, Gluconeogenesis, and Pyruvate Metabolism	3-phosphoglycerate	1.06659	1.58962	1.07767	1.05765	1.03946	1.92867	2.68558	2.22115	1.2613	1.31832	1.1662	1.883	1.61466	0.0389952	0.691226
Glycolysis, Gluconeogenesis, and Pyruvate Metabolism	2,3-diphosphoglycerate	0.978292	1.4121	1.1793		0.981797	0.489108	1.05416	0.491088			1.13787	0.67812	0.595955	0.0687106	-0.746725
Glycolysis, Gluconeogenesis, and Pyruvate Metabolism	2-phosphoglycerate	1.1209	1.87794	0.886096	1.02207	0.977929	1.76283	8.86405	3.32665	1.78728	1.41218	1.17699	3.4306	2.91473	0.148508	1.54336
Glycolysis, Gluconeogenesis, and Pyruvate Metabolism	lactate	0.985324	0.875348	0.503349	0.849458	0.413458	0.854347	0.911586	0.98187	0.798016	0.931105	0.725388	0.895385	1.23435	0.183193	0.303756
Glycolysis, Gluconeogenesis, and Pyruvate Metabolism	fructose 1,6-diphosphate/glucose 1,6-diphosphate/myo-inositol diphosphates	1.96604	2.24031	1.19671	1.23274	0.914087	1.41547	1.12105	1.05623	1.24708	1.25742	1.50998	1.21945	0.807595	0.295652	-0.308297
Glycolysis, Gluconeogenesis, and Pyruvate Metabolism	fructose 6-phosphate	2.34587	2.66618	1.23423	2.12684	1.11466	1.64495	1.57388	1.17969	0.71272	2.36391	1.89755	1.49503	0.787872	0.357015	-0.343967
Glycolysis, Gluconeogenesis, and Pyruvate Metabolism	glycerate	1.00323	1.03543	1.21948	1.1668	1.20882	1.32041	1.30534	1.33906	1.04003	0.996774	1.12675	1.20032	1.06529	0.423758	0.0912526
Glycolysis, Gluconeogenesis, and Pyruvate Metabolism	1,5-anhydroglucitol (1,5-AG)	0.988788	1.54955	1.98246	1.09853	2.02184	1.01121	1.79001	2.04132	1.02303	1.40871	1.52823	1.45486	0.951987	0.811275	-0.0709864
Glycolysis, Gluconeogenesis, and Pyruvate Metabolism	dihydroxyacetone phosphate (DHAP)	2.42108	2.38846	0.860638	1.93632	0.645284	1.79607	1.49519	1.86347	0.820264	2.10524	1.65035	1.61605	0.979212	0.939478	-0.0303066
Nucleotide Sugar	guanosine 5'-diphospho-fucose	0.962858	1.24113	1.18425	1.11186	1.132	0.807293	0.692721	0.97061	1.00075	0.985376	1.12642	0.891351	0.791313	0.0153025	-0.33768
Nucleotide Sugar	cytidine 5'-monophospho-N-acetylneuraminic acid	0.503513	0.586827	0.618895	0.732996	0.459571	0.988354	1.59585	1.01165	2.63118	1.14356	0.580361	1.47412	2.54	0.0212679	1.34483
Nucleotide Sugar	UDP-galactose	0.790612	0.709563	0.851096	1.15997	0.925583	1.22265	1.12899	1.07442	1.44591	1.92999	0.887364	1.36039	1.53307	0.0261798	0.616423
Nucleotide Sugar	UDP-N-acetylglucosamine/galactosamine	0.654209	0.635616	1.06455	1.02174	1.0185	0.507604	0.417181	0.311238	0.588214	0.934113	0.878923	0.55167	0.627666	0.0514953	-0.671931
Nucleotide Sugar	glucuronate 1-phosphate*	0.777928	0.904597	1.22018	0.923147	0.808369	1.56354	0.957193	1.38531	0.895782	1.04039	0.926844	1.16844	1.26067	0.150302	0.33419
Nucleotide Sugar	UDP-glucuronate			35.8663		3.16974	1.49567			1.70623		19.518	1.60095	0.082024	0.387455	-3.60781
Nucleotide Sugar	UDP-glucose	0.849747	0.950854	1.44389	1.04915	1.77956	1.47669	0.543352	1.09016	1.3658	2.91798	1.21464	1.4788	1.21748	0.556792	0.283897
Nucleotide Sugar	adenosine-5'-diphosphoglucose	0.981584										0.981584	N/A	N/A	N/A	N/A
Pentose Metabolism	sedoheptulose	1.4824	1.41764	1.23642	1.58628	1.4344	1.01592	1.1508	0.420324	0.607655	0.800084	1.43143	0.798959	0.558155	0.00232598	-0.841262
Pentose Metabolism	ribonate	1.94328	1.6922	1.54152	1.61084	0.963348	1.21017	1.55635	1.3003	0.776619	1.4022	1.55024	1.24913	0.805765	0.186367	-0.31157
Pentose Metabolism	ribulose/xylulose	2.25924	1.88555	0.948907	1.9693	0.699283	1.16462	1.22	0.549004	0.33595	1.89826	1.55245	1.03357	0.665762	0.243541	-0.586921
Pentose Metabolism	arabonate/xylonate	3.19306	2.2971	2.03667	2.03929	1.80891	1.95514	2.71048	2.54888	0.940267	1.7604	2.27501	1.98303	0.871661	0.483592	-0.198161
Pentose Metabolism	ribitol	1.72835	3.85491	1.09822	3.95679	1.26385	2.82532	4.12119	4.51406	0.982465	2.56325	2.38042	3.00126	1.26081	0.504877	0.334348
Pentose Metabolism	arabitol/xylitol	1.40909	1.37246	0.903443	1.3416	0.728504	1.41914	1.07014	1.05774	0.783054	2.03279	1.15102	1.27257	1.10561	0.648496	0.144837
Pentose Metabolism	ribose	1.67273	1.27321	0.564606	1.40063	0.659258	0.914228	1.36757	1.042	0.546905	1.14142	1.11409	1.00242	0.899772	0.672731	-0.152368
Pentose Metabolism	lyxonate	3.78817	1.80007	0.983758	1.73887	1.03547	1.93827	2.73629	2.46437	0.435625	1.17426	1.86927	1.74976	0.93607	0.861204	-0.0953124
Pentose Phosphate Pathway	sedoheptulose-7-phosphate	1.54951	1.77631	2.18338	1.52871	2.57166	1.3124	1.00391	0.457036	1.56588	0.998833	1.92191	1.06761	0.555494	0.0141241	-0.848157
Pentose Phosphate Pathway	5-phosphoribosyl diphosphate (PRPP)	0.809476	1.23376	1.00696	0.869821	1.0803	0.922592	1.39198	2.15752	1.86531	0.91824	1.00006	1.45113	1.45104	0.120953	0.537084
Pentose Phosphate Pathway	ribose 1-phosphate	0.637025	0.687519	0.84184	0.943551	1.00903	0.539107	0.527325	0.392156	1.07957	0.638343	0.823792	0.635301	0.771191	0.20858	-0.374841
Pentose Phosphate Pathway	6-phosphogluconate	1.45984	1.482	0.977505	1.55606	1.02025	0.979746	1.65568	1.09572	1.65467	0.689505	1.29913	1.21506	0.935287	0.721901	-0.0965185
Total		81.0496	83.1776	102.511	75.7056	66.739	71.6151	90.0525	62.3893	77.2936	65.1915

## Sheet: S8  Nucleotide-vitamins and co
SUPER_PATHWAY	SUB_PATHWAY	CHEMICAL NAME	Control1	Control2	Control3	Control4	Control5	cKOgSpns1-/-1	cKOgSpns1-/-2	cKOgSpns1-/-3	cKOgSpns1-/-4	cKOgSpns1-/-5	Control	cKOgSpns1-/-	cKO/Control	T-test	Log2 FC
Nucleotide	Dinucleotide	(3'-5')-adenylyluridine	1.32011	1.31916	0.896873	1.11775	0.596415	1.41455	1.52879	1.47146	1.80563	0.597335	1.05006	1.36355	1.29855	0.237052	0.376896
Nucleotide	Dinucleotide	(3'-5')-adenylyladenosine*	1.02116	1.18734	0.885681	1.19002	0.72557	1.06336	1.34372	1.12835	1.66733	0.666487	1.00195	1.17385	1.17156	0.386377	0.228429
Nucleotide	Dinucleotide	(3'-5')-adenylylcytidine	1.17776	1.3034	1.01096	1.22699	1.0244	0.967909	1.29052	1.22823	1.46338	0.702734	1.1487	1.13056	0.984204	0.903525	-0.0229713
Nucleotide	Dinucleotide	(3'-5')-uridylyluridine	1.80169	0.628566	0.335252	0.623163		0.667542	1.08957	0.859131	0.990086	0.261754	0.847168	0.773618	0.913181	0.830209	-0.131027
Nucleotide	Dinucleotide	(3'-5')-cytidylylcytidine*		1.10927	1.45474	1.20624	2.96774	0.67791	1.24759	1.1622	1.03296	0.348856	1.6845	0.893902	0.530664	0.105664	-0.91413
Nucleotide	Purine and Pyrimidine Metabolism	methylphosphate	1.22596	1.06055	1.47345	1.27426	1.38136	0.844284	0.701488	0.280126	0.696744	1.112	1.28312	0.726928	0.566534	0.0064065	-0.819767
Nucleotide	Purine Metabolism, (Hypo)Xanthine/Inosine containing	uric acid ribonucleoside*	0.181036	0.39165		0.183356		0.362515	0.467462	0.552603	3.05164	0.398061	0.252014	0.966456	3.83493	0.345703	1.9392
Nucleotide	Purine Metabolism, (Hypo)Xanthine/Inosine containing	AICA ribonucleotide	0.704921	0.988213		0.596014		1.02459	3.6521	0.694789	1.32332	0.812211	0.763049	1.5014	1.96763	0.354423	0.976461
Nucleotide	Purine Metabolism, (Hypo)Xanthine/Inosine containing	allantoin	1.04028	1.18636	0.893927	1.26688	0.788155	1.45205	1.87378	1.84704	0.848302	1.55594	1.03512	1.51542	1.46401	0.0478295	0.549921
Nucleotide	Purine Metabolism, (Hypo)Xanthine/Inosine containing	N1-methylinosine	0.705507	1.18723	1.396	0.742474	1.63708	1.47621	2.2514	1.81901	0.812766	1.41935	1.13366	1.55575	1.37233	0.196145	0.456623
Nucleotide	Purine Metabolism, (Hypo)Xanthine/Inosine containing	hypoxanthine	1.48727	1.69515	0.765319	1.56013	0.923334	1.55154	2.15766	1.84795	0.943962	1.0823	1.28624	1.51668	1.17916	0.455152	0.237762
Nucleotide	Purine Metabolism, (Hypo)Xanthine/Inosine containing	xanthine	1.10387	1.21784	0.797935	1.19852	0.851553	1.19354	1.30906	1.37061	0.963916	1.08451	1.03394	1.18433	1.14545	0.22662	0.195912
Nucleotide	Purine Metabolism, (Hypo)Xanthine/Inosine containing	inosine 5'-monophosphate (IMP)	1.15539	0.867152	1.89385	0.724601	1.47736	1.60067	0.278103	1.27984	0.516122	2.49678	1.22367	1.2343	1.00869	0.981741	0.0124796
Nucleotide	Purine Metabolism, (Hypo)Xanthine/Inosine containing	allantoic acid	1.17164	1.18998	1.20769	1.06518	0.695332	0.59174	0.857068	1.14308		1.17017	1.06596	0.940515	0.882314	0.463077	-0.180636
Nucleotide	Purine Metabolism, (Hypo)Xanthine/Inosine containing	urate	0.43563	0.892906	1.38252	0.910601	1.34342	0.7513	0.637952	1.18068	0.991953	0.688884	0.993015	0.850154	0.856134	0.498496	-0.224092
Nucleotide	Purine Metabolism, (Hypo)Xanthine/Inosine containing	2'-deoxyinosine	0.692771	1.0087	1.07562	0.849752	1.08435	0.762619	0.759853	0.458845	0.739069	1.00762	0.942239	0.745601	0.791307	0.125722	-0.33769
Nucleotide	Purine Metabolism, (Hypo)Xanthine/Inosine containing	inosine	1.01836	1.02798	0.915254	1.13414	1.03436	0.864359	0.708791	0.664008	1.00564	0.795151	1.02602	0.807591	0.787111	0.0139039	-0.345361
Nucleotide	Purine Metabolism, (Hypo)Xanthine/Inosine containing	xanthosine	0.99934	0.909964	0.690981	1.00066	0.697985	0.670016	0.560974	0.599112	0.760857	0.699801	0.859786	0.658152	0.765483	0.0324606	-0.385557
Nucleotide	Purine Metabolism, Adenine containing	adenosine 2'-monophosphate (2'-AMP)	2.32975	4.05022	0.703536	2.8886	0.575824	5.04227	5.81703	6.54436	2.7482	3.93216	2.10958	4.81681	2.2833	0.0209648	1.19112
Nucleotide	Purine Metabolism, Adenine containing	N6-succinyladenosine	1.05215	1.25781	0.733917	1.59735	0.660692	1.60007	1.04408	2.08332	0.700976	3.41888	1.06038	1.76946	1.6687	0.198242	0.738726
Nucleotide	Purine Metabolism, Adenine containing	adenosine 3'-monophosphate (3'-AMP)	1.04707	1.41148	0.952935	1.0998	1.28909	1.66818	2.31438	2.14205	0.76734	1.35551	1.16007	1.64949	1.42188	0.13063	0.507805
Nucleotide	Purine Metabolism, Adenine containing	2'-deoxyadenosine	0.485017	0.388005	1.52886	1.31556			1.01989		0.980112	1.91091	0.929361	1.30364	1.40272	0.419493	0.48823
Nucleotide	Purine Metabolism, Adenine containing	adenylosuccinate	1.85971	1.40014	1.54161	1.38658	1.25232	1.59047	0.278175	2.46755	0.832357	4.13061	1.48807	1.85983	1.24983	0.601841	0.321729
Nucleotide	Purine Metabolism, Adenine containing	2'-deoxyadenosine 5'-monophosphate	0.840344	0.854971	2.01798	1.31156	0.676055	1.37926	1.06909	0.831369	1.03014	2.27519	1.14018	1.31701	1.15509	0.629641	0.208
Nucleotide	Purine Metabolism, Adenine containing	adenosine 3',5'-cyclic monophosphate (cAMP)	0.716792	0.882576	1.21733	0.975702		0.933804	0.853396	1.20941	1.42372	0.679919	0.948099	1.02005	1.07589	0.694565	0.105532
Nucleotide	Purine Metabolism, Adenine containing	N1-methyladenosine	0.804961	1.21313	1.18848	1.49416	1.81758	1.22707	1.61197	1.53556	1.48389	0.958351	1.30366	1.36337	1.0458	0.780621	0.0646038
Nucleotide	Purine Metabolism, Adenine containing	N6-methyladenosine	0.993276	1.46095	0.580424	1.24389	0.61549	1.02743	1.70509	1	0.798816	0.566081	0.978805	1.01948	1.04156	0.87804	0.0587449
Nucleotide	Purine Metabolism, Adenine containing	adenosine 3',5'-diphosphate	1.49606	1.8008	1.13712	1.19582	1.26839	0.953643	0.948399	1.32853	1.99833	1.58054	1.37964	1.36189	0.987134	0.941192	-0.0186823
Nucleotide	Purine Metabolism, Adenine containing	adenosine 5'-diphosphate (ADP)	1.32367	1.21845	1.99694	0.495676	1.8896	1.45648	0.427895	1.97809	1.82136	0.79581	1.38487	1.29593	0.935778	0.830194	-0.095762
Nucleotide	Purine Metabolism, Adenine containing	N6-carbamoylthreonyladenosine	0.942691	1.00821	0.867097	1.44883	1.34058	0.812746	1.20379	1.23486	0.892945	0.566467	1.12148	0.942163	0.840105	0.322756	-0.251358
Nucleotide	Purine Metabolism, Adenine containing	adenine	0.78793	0.563533	0.966998	0.674169	1.033	0.39249	0.372541	0.355527	0.921018	0.571037	0.805126	0.522522	0.648994	0.0752265	-0.623722
Nucleotide	Purine Metabolism, Adenine containing	adenosine 5'-monophosphate (AMP)	0.910994	0.600625	2.47488	0.630837	2.09787	0.634904	0.31161	0.541301	1.08901	1.14863	1.34304	0.74509	0.554778	0.197425	-0.850016
Nucleotide	Purine Metabolism, Adenine containing	adenosine	1.19672	0.931476	1.90529	0.90707	1.86153	0.612351	0.277242	0.49181	1.06864	0.94226	1.36042	0.678461	0.498715	0.0321014	-1.00371
Nucleotide	Purine Metabolism, Guanine containing	N2,N2-dimethylguanosine			0.734905		0.937339	0.87939	1.73101	1.55243	1.55796	0.847626	0.836122	1.31368	1.57116	0.192126	0.651831
Nucleotide	Purine Metabolism, Guanine containing	guanine	0.918925	0.986122	0.641946	1.15317	0.929418	1.01341	0.833495	1.03108	2.3219	1.04431	0.925917	1.24884	1.34876	0.287243	0.431633
Nucleotide	Purine Metabolism, Guanine containing	2'-deoxyguanosine	1.63259	1.27107	0.689659	1.24378	0.754581	0.926042	1.77912	2.18643	0.947771	1.25372	1.11834	1.41862	1.26851	0.350005	0.343132
Nucleotide	Purine Metabolism, Guanine containing	7-methylguanine	1.06384	1.9971	1.59888	1.42759	1.44739	1.37461	2.51044	2.14362	1.08644	1.72308	1.50696	1.76764	1.17298	0.406239	0.230182
Nucleotide	Purine Metabolism, Guanine containing	guanosine 5'-diphosphate (GDP)	0.993877		1.10996	0.846062	1.30012	1.17427	1.00612	1.4451	1.24176	1.29027	1.0625	1.2315	1.15906	0.192381	0.212952
Nucleotide	Purine Metabolism, Guanine containing	guanosine	0.97948	1.02052	0.876469	1.14644	1.14273	0.871633	0.553467	0.809705	1.5153	0.823051	1.03313	0.91463	0.885302	0.500773	-0.175759
Nucleotide	Purine Metabolism, Guanine containing	guanosine 5'-monophosphate (5'-GMP)	1.13102	0.706266	1.8763	0.809273	1.79815	0.928253	0.221798	0.924574	0.812534	1.60683	1.2642	0.898798	0.710961	0.298936	-0.492158
Nucleotide	Pyrimidine Metabolism, Cytidine containing	cytosine	1.1157	2.18716	2.40062	1.86566	1.9797	3.25358	5.91086	2.57366	0.848469	3.21051	1.90977	3.15941	1.65434	0.176629	0.726259
Nucleotide	Pyrimidine Metabolism, Cytidine containing	cytidine diphosphate	1.49376	2.33571	0.655265	2.00683	0.731909	2.14081	2.41508	2.80336	1.42054	1.41581	1.44469	2.03912	1.41145	0.207098	0.497183
Nucleotide	Pyrimidine Metabolism, Cytidine containing	N4-acetylcytidine	0.842194	1.14424	1.12503	0.833795	1.07998	0.916485	1.29475	1.24424	0.762714	1.1175	1.00505	1.06714	1.06178	0.623744	0.0864837
Nucleotide	Pyrimidine Metabolism, Cytidine containing	2'-deoxycytidine			0.857946				0.861487		0.921601	0.917894	0.857946	0.900327	1.0494	#DIV/0!	0.0695627
Nucleotide	Pyrimidine Metabolism, Cytidine containing	2'-deoxycytidine 5'-monophosphate	1.06791	1.32903	1.11117	0.961922	0.971032	1.02897	1.20762	1.16642	0.880783	1.04888	1.08821	1.06653	0.98008	0.811534	-0.0290288
Nucleotide	Pyrimidine Metabolism, Cytidine containing	5-methylcytidine	0.848423	1.36485	0.540431	1.03621	0.654309		1.11797		0.392313		0.888846	0.755142	0.849576	0.684892	-0.235186
Nucleotide	Pyrimidine Metabolism, Cytidine containing	cytidine	0.957576	1.07085	0.904375	1.28366	1.13199	0.838788	1.11217	0.863563	1.04242	0.564613	1.06969	0.884312	0.8267	0.150059	-0.274564
Nucleotide	Pyrimidine Metabolism, Cytidine containing	2'-O-methylcytidine	1.00197	1.12068	0.998029	1.26854	1.49702	0.894621	1.03465	0.905216	0.650533	0.843378	1.17725	0.865679	0.73534	0.0245696	-0.443516
Nucleotide	Pyrimidine Metabolism, Cytidine containing	cytidine 5'-monophosphate (5'-CMP)	1.14504	0.961922	1.10333	1.14947	1.20084	0.872263	0.705217	0.78271	0.697421	0.842356	1.11212	0.779993	0.701357	0.000265789	-0.51178
Nucleotide	Pyrimidine Metabolism, Cytidine containing	3-methylcytidine	1.59484	2.18832	0.671232	2.10004	0.712139	0.818881	1.51658	1.18112	0.783518	0.407948	1.45331	0.941609	0.647905	0.21244	-0.626145
Nucleotide	Pyrimidine Metabolism, Orotate containing	N-carbamoylaspartate	0.904526	0.28738	0.542871			3.97866	62.3264	14.0692		1.26429	0.578259	20.4096	35.295	0.292219	5.14139
Nucleotide	Pyrimidine Metabolism, Orotate containing	dihydroorotate	0.829869	0.611705	1.19052	0.577786	0.734874	3.16317	33.7072	14.303	0.752273	0.740096	0.78895	10.5331	13.3508	0.161352	3.73886
Nucleotide	Pyrimidine Metabolism, Orotate containing	orotate	1.83912	0.940323	0.602156	1.05968	0.272218	6.35547	17.357	14.7891	0.743565	1.75413	0.942699	8.19985	8.69827	0.064399	3.12073
Nucleotide	Pyrimidine Metabolism, Orotate containing	orotidine	0.678109	0.92686	0.985069	0.645655	0.603882	1.12066	1.19821	1.1647	1.01493	1.23992	0.767915	1.14768	1.49454	0.00242683	0.579704
Nucleotide	Pyrimidine Metabolism, Thymine containing	thymidine	1.36945	1.28142	1.10869	0.922709	1.31715	2.50883	1.27339	0.760717	0.907146	1.27375	1.19988	1.34477	1.12075	0.66153	0.164461
Nucleotide	Pyrimidine Metabolism, Thymine containing	3-aminoisobutyrate	1.10274	1.11411	0.886529	1.32795	0.816022	0.749877	1.57386	1.31812	0.80606	0.897258	1.04947	1.06904	1.01864	0.918292	0.0266479
Nucleotide	Pyrimidine Metabolism, Thymine containing	thymine	0.837602	1.43878				0.403632	1.60199	0.820136	1		1.13819	0.956441	0.840316	0.684821	-0.250997
Nucleotide	Pyrimidine Metabolism, Uracil containing	uracil	1.59987	1.46178	0.160735	0.717792	0.210943	1.59004	2.55767	3.10415	1.14381	0.718373	0.830225	1.82281	2.19556	0.101355	1.13459
Nucleotide	Pyrimidine Metabolism, Uracil containing	uridine 5'-triphosphate (UTP)	1.23221	2.7617	1.35036	1.89608	1.37482	5.05206	2.99622	4.23192	2.05394	3.37617	1.72304	3.54206	2.05571	0.0147633	1.03964
Nucleotide	Pyrimidine Metabolism, Uracil containing	3-ureidopropionate	0.0694588	0.822376	0.978448	1.13928	1.02155	1.53971	1.10844	1.70887	0.280385	2.05828	0.806223	1.33914	1.661	0.177529	0.732051
Nucleotide	Pyrimidine Metabolism, Uracil containing	beta-alanine	0.748781	0.921052	0.643942	1.05384	0.624149	1.08023	1.65292	1.41953	1.37323	0.946164	0.798352	1.29441	1.62136	0.0110123	0.697202
Nucleotide	Pyrimidine Metabolism, Uracil containing	pseudouridine	0.925283	1.54106	1.26565	1.16271	1.50809	1.6342	2.17158	1.8541	0.878187	1.63673	1.28056	1.63496	1.27676	0.180788	0.352483
Nucleotide	Pyrimidine Metabolism, Uracil containing	5,6-dihydrouridine	0.807924	1.69867	1.68384	1.38169	1.41405	1.34187	2.48993	1.78997	0.938494	2.34563	1.39723	1.78118	1.27479	0.284917	0.350261
Nucleotide	Pyrimidine Metabolism, Uracil containing	uridine-2',3'-cyclic monophosphate	0.92708	0.391535	0.392747	0.405047	0.353632	0.360321	0.381877	0.575069	1.07292	0.391434	0.494008	0.556325	1.12614	0.728145	0.171392
Nucleotide	Pyrimidine Metabolism, Uracil containing	2'-deoxyuridine	0.943859	1.06641	1.20481	0.890086	1.13285	1.33512	1.51888	0.94948	0.624643	1.36763	1.0476	1.15915	1.10648	0.538042	0.145978
Nucleotide	Pyrimidine Metabolism, Uracil containing	uridine	1.34505	1.29942	0.975652	1.39104	1.01755	1.44504	1.31094	0.944084	0.946098	0.993277	1.20574	1.12789	0.935432	0.582748	-0.0962952
Nucleotide	Pyrimidine Metabolism, Uracil containing	5-methyluridine (ribothymidine)	1.14877	1.4786	2.92182	2.15005	1.36436	2.29455	2.20283	0.952044	0.985018	1.93601	1.81272	1.67409	0.923526	0.759417	-0.114776
Nucleotide	Pyrimidine Metabolism, Uracil containing	uridine 5'-diphosphate (UDP)	1.29362	1.20019	1.3137	1.14305	1.25797	1.42526	0.426851	0.797261	0.926682	1.74585	1.24171	1.06438	0.85719	0.473376	-0.222313
Nucleotide	Pyrimidine Metabolism, Uracil containing	2'-O-methyluridine	1.07315	1.26728	0.827365	1.47867	1.10923	1.14602	1.18902	1.01213	0.471176	0.906045	1.15114	0.944878	0.82082	0.254223	-0.284863
Nucleotide	Pyrimidine Metabolism, Uracil containing	3-(3-amino-3-carboxypropyl)uridine*	1.26382	1.36159	0.951747	1.71277	2.0746	1.06372	1.06952	1.7609	1.05441	0.628473	1.47291	1.11541	0.757282	0.215002	-0.401097
Nucleotide	Pyrimidine Metabolism, Uracil containing	uridine 5'-monophosphate (UMP)	1.19979	0.734493	2.76875	0.841751	2.22665	0.991233	0.389943	0.623604	1.00877	1.61757	1.55429	0.926224	0.595916	0.202844	-0.74682
Total Nucleotide			72.9571	82.5044	77.5404	77.5664	72.3096	95.7795	208.287	133.892	75.0362	88.5271				0.107643	#NUM!
Cofactors and Vitamins	Ascorbate and Aldarate Metabolism	2-O-methylascorbic acid	1.38559	1.05728	1.08073	1.14156	0.856405	2.49119	2.34024	2.65723	1.5635	1.59716	1.10431	2.12986	1.92868	0.0030672	0.947611
Cofactors and Vitamins	Ascorbate and Aldarate Metabolism	ascorbate (vitamin C)	1.09751	0.88037	1.25888	1.37928	1.11625	1.56128	1.42137	1.54628	1.2055	1.32156	1.14646	1.4112	1.23092	0.0394986	0.299733
Cofactors and Vitamins	Ascorbate and Aldarate Metabolism	dehydroascorbate	1.13588	0.873416	0.566644	1.09022	0.564991	1.26556	1.13862	1.20367	0.615214	0.794245	0.84623	1.00346	1.1858	0.398997	0.245863
Cofactors and Vitamins	Ascorbate and Aldarate Metabolism	ascorbic acid 2-sulfate	1.33698	1.10122	1.25744	1.41277	1.36412	1.16379	1.51236	1.41443	1.54989	1.43662	1.29451	1.41541	1.0934	0.201035	0.128822
Cofactors and Vitamins	Ascorbate and Aldarate Metabolism	threonate	1.21313	1.07403	1.31479	1.40408	1.25792	1.46954	1.23389	1.33483	0.961487	1.11663	1.25279	1.22327	0.976439	0.782324	-0.0343982
Cofactors and Vitamins	Ascorbate and Aldarate Metabolism	gulonate*	1.47194	1.67895	1.87405	1.62923	1.56369	1.94889	1.72259	1.56038	1.05551	1.27275	1.64357	1.51203	0.919963	0.467045	-0.120353
Cofactors and Vitamins	Ascorbate and Aldarate Metabolism	oxalate (ethanedioate)	1.70641	1.45133	1.49561	1.00772	1.43989	1.02338	1.71823	1.38999	0.867469	0.812751	1.42019	1.16236	0.818454	0.245991	-0.289026
Cofactors and Vitamins	Ascorbate and Aldarate Metabolism	ascorbic acid 3-sulfate*	1.51481	1.27762	1.96452	1.43266	1.65309	1.06874	1.4512	1.11533	1.42228	1.25373	1.56854	1.26226	0.804733	0.0597004	-0.313417
Cofactors and Vitamins	Folate Metabolism	5-methyltetrahydrofolate (5MeTHF)	1.34107	5.19018	2.12129	4.33541	2.33246	5.89757	4.06673	7.77479	0.732418	3.32716	3.06408	4.35973	1.42285	0.379859	0.508784
Cofactors and Vitamins	Folate Metabolism	folate	1.29708	0.891465	0.893193	0.568492			0.597313		0.870736		0.912556	0.734025	0.804361	0.496444	-0.314085
Cofactors and Vitamins	Folate Metabolism	7,8-dihydrofolate	1.15115	0.731861	0.605413	0.462953	0.719546	0.303878	0.36995	0.335768	1.00162	0.338393	0.734185	0.469921	0.640058	0.171706	-0.643726
Cofactors and Vitamins	Hemoglobin and Porphyrin Metabolism	protoporphyrin IX	0.663478	0.546546	1.14172	1.01392	1.16979	0.79284	1.2509	1.62029	1.52586	0.986076	0.907091	1.23519	1.36171	0.142868	0.445416
Cofactors and Vitamins	Hemoglobin and Porphyrin Metabolism	heme	0.425775	2.08577	3.16973	1.35789	4.10434	2.47476	6.06955		0.288779	2.76249	2.2287	2.89889	1.30071	0.616801	0.379299
Cofactors and Vitamins	Hemoglobin and Porphyrin Metabolism	bilirubin (Z,Z)	0.828204	1.08138	0.724668	0.931059	1.15693	1.07842	1.76561	1.35006	1.28501	0.65533	0.944447	1.22688	1.29905	0.191398	0.377458
Cofactors and Vitamins	Hemoglobin and Porphyrin Metabolism	biliverdin	0.766612	1.32122	1.25536		1.15519	0.844807	1.79392	1.2132	0.738533	0.580631	1.1246	1.03422	0.919636	0.746463	-0.120865
Cofactors and Vitamins	Hemoglobin and Porphyrin Metabolism	L-urobilin	9.46454	3.57804		0.215609			0.536994	0.630415	1		4.4194	0.722469	0.163477	0.243726	-2.61284
Cofactors and Vitamins	Nicotinate and Nicotinamide Metabolism	N1-methyl-4-pyridone-3-carboxamide	0.499762	0.505498	0.512852		0.929916	1.15168		1.5725	1.18846		0.612007	1.30421	2.13104	0.009291	1.09156
Cofactors and Vitamins	Nicotinate and Nicotinamide Metabolism	N1-methyl-2-pyridone-5-carboxamide	0.565732	0.770504	0.713579	0.657622	1.26702	1.40611	2.52313	1.81394	1.27597	1.03488	0.794892	1.6108	2.02645	0.0221019	1.01895
Cofactors and Vitamins	Nicotinate and Nicotinamide Metabolism	nicotinamide N-oxide	0.890003	0.855301		1.19831	0.442166	1.02676	1.60884	1.50942		1.08992	0.846445	1.30874	1.54616	0.0735294	0.628689
Cofactors and Vitamins	Nicotinate and Nicotinamide Metabolism	nicotinic acid mononucleotide (NaMN)	0.518922	2.36499	1	1.09082	0.97359	1.28651	1.76777	2.07785	0.564328	0.711344	1.18966	1.28156	1.07725	0.834698	0.107349
Cofactors and Vitamins	Nicotinate and Nicotinamide Metabolism	1-methylnicotinamide	1.49188	1.34731	0.900531	0.917554	1.56954	1.12306	1.10942	0.882138	1.71835	0.963399	1.24536	1.15927	0.930872	0.684459	-0.103345
Cofactors and Vitamins	Nicotinate and Nicotinamide Metabolism	nicotinamide adenine dinucleotide (NAD+)	0.618182	0.858766	1.33816	0.836547	1.64794	0.826824	0.829265	1.01389	1.54653	0.659532	1.05992	0.975209	0.920078	0.736231	-0.120172
Cofactors and Vitamins	Nicotinate and Nicotinamide Metabolism	nicotinamide	1.08151	1.19085	1.07228	1.03269	1.05201	0.842882	0.754506	0.851369	0.833333	0.86494	1.08587	0.829406	0.763819	6.28225e-05	-0.388697
Cofactors and Vitamins	Nicotinate and Nicotinamide Metabolism	nicotinamide riboside	0.594305	1.62815	1.68293	1.58474	2.39605	1.02133	1.17349	0.795043	1.52174	0.945861	1.57724	1.09149	0.692029	0.158998	-0.531095
Cofactors and Vitamins	Nicotinate and Nicotinamide Metabolism	quinolinate		1.93563	1		1.21899	1.04323	0.92283	1.23559	0.602161		1.38487	0.950951	0.686671	0.186974	-0.54231
Cofactors and Vitamins	Nicotinate and Nicotinamide Metabolism	trigonelline (N'-methylnicotinate)	1.6334	1.82206	2.50866	0.825399	0.808783	0.706069	0.675851	0.265792	0.797969	1.42034	1.51966	0.773204	0.508801	0.079384	-0.974828
Cofactors and Vitamins	Nicotinate and Nicotinamide Metabolism	nicotinamide ribonucleotide (NMN)	0.50468	1.06518	2.56904	1.28467	3.54536	0.809535	0.542409	1.08748	1.06471	0.935294	1.79379	0.887884	0.494978	0.145723	-1.01456
Cofactors and Vitamins	Nicotinate and Nicotinamide Metabolism	nicotinate	2.64853	3.64411	1.94836	3.52483	1.09067	0.98585	1.39584	1.25438	0.229338	1.54802	2.5713	1.08269	0.421066	0.0238662	-1.24788
Cofactors and Vitamins	Nicotinate and Nicotinamide Metabolism	nicotinamide adenine dinucleotide reduced (NADH)	2.07764	1.22152	1.03149	1.09548	0.805853	0.450412		0.245266	0.304814	1	1.2464	0.500123	0.401255	0.0369246	-1.31741
Cofactors and Vitamins	Nicotinate and Nicotinamide Metabolism	adenosine 5'-diphosphoribose (ADP-ribose)	0.0977768	0.0445681	0.329785	0.0463118	0.303794	0.0267904	0.0178993	0.0288059	0.0799745	0.0283676	0.164447	0.0363676	0.22115	0.080455	-2.1769
Cofactors and Vitamins	Pantothenate and CoA Metabolism	3'-dephospho-acetyl-CoA			0.269845						0.67945		0.269845	0.67945	2.51793	#DIV/0!	1.33224
Cofactors and Vitamins	Pantothenate and CoA Metabolism	coenzyme A	0.645508	0.507532	1.07836	0.701828	1.0314	0.658416	0.330994	0.699379	1.47692	1.24502	0.792927	0.882146	1.11252	0.716261	0.15383
Cofactors and Vitamins	Pantothenate and CoA Metabolism	3'-dephosphocoenzyme A	1.02343	0.666101	0.786992	1.00771	0.775163	0.818581	0.443599	0.615991	1.04226	1.23184	0.851879	0.830454	0.97485	0.89557	-0.0367483
Cofactors and Vitamins	Pantothenate and CoA Metabolism	pantetheine	1.0085	0.735795	0.991504	0.982485	1.02261	1.16869	0.658136	0.711103	0.727799	1.08448	0.948179	0.87004	0.917591	0.529631	-0.124077
Cofactors and Vitamins	Pantothenate and CoA Metabolism	pantothenate	1.18066	1.37976	1.21684	1.28181	1.44464	1.14258	1.13973	1.60921	0.805233	0.785478	1.30074	1.09645	0.842939	0.231209	-0.2465
Cofactors and Vitamins	Pantothenate and CoA Metabolism	phosphopantetheine	1.08628	1.1467	1.20141	1.5204	1.22308	1.09522	0.911624	1.0359	0.495516	0.838205	1.23557	0.875294	0.708411	0.0235919	-0.497342
Cofactors and Vitamins	Pterin Metabolism	pterin	1.13887	1.13653	0.732851		0.419837	0.364947	1.35149	0.430229	0.570134	1.06506	0.857022	0.756373	0.88256	0.717237	-0.180234
Cofactors and Vitamins	Riboflavin Metabolism	flavin mononucleotide (FMN)	0.872449	1.60886	1.34103	0.977973	1.35268	1.28008	1.5039	1.6609	1.61771	1.02203	1.2306	1.41692	1.15141	0.329595	0.2034
Cofactors and Vitamins	Riboflavin Metabolism	riboflavin (vitamin B2)	1.08857	1.20159	0.845739	1.18111	0.961041	1.04914	1.23495	1.38513	1.18147	0.83925	1.05561	1.13799	1.07804	0.491092	0.108406
Cofactors and Vitamins	Riboflavin Metabolism	flavin adenine dinucleotide (FAD)	0.8962	0.907882	1.05143	0.996628	1.07913	0.957245	0.891121	1.16924	1.14819	1.026	0.986254	1.03836	1.05283	0.446804	0.0742743
Cofactors and Vitamins	Tetrahydrobiopterin Metabolism	biopterin	0.791604	0.854184	0.632156	0.938941	0.662273	0.572092	1.08071	0.560878	0.572612	1.1252	0.775832	0.782299	1.00834	0.965095	0.0119761
Cofactors and Vitamins	Tetrahydrobiopterin Metabolism	dihydrobiopterin	1.60771	1.11189	1.0547	0.734226	1.07707	1.0724	0.819914	1.35761	1.14655	0.73526	1.11712	1.02635	0.918744	0.627248	-0.122265
Cofactors and Vitamins	Thiamine Metabolism	thiamin (vitamin B1)	1.37809	1.19987	0.561734	1.36785	0.550999	1.11203	0.926502	1.22276	0.56812	1.27594	1.01171	1.02107	1.00925	0.968244	0.0132899
Cofactors and Vitamins	Thiamine Metabolism	thiamin monophosphate	0.819103	0.916614	1.10921	0.697919	1.08335	0.651526	0.555593	0.701894	0.989034	0.776788	0.92524	0.734967	0.794353	0.112856	-0.332148
Cofactors and Vitamins	Thiamine Metabolism	thiamin diphosphate	0.931382	0.917165	1.46665	0.825775	1.54669	0.714738	0.620881	0.838003	1.18025	0.702455	1.13753	0.811265	0.71318	0.109816	-0.487662
Cofactors and Vitamins	Tocopherol Metabolism	gamma-tocopherol/beta-tocopherol	0.959981	1.39201	1.04002		0.744351	3.77675	0.432233	3.60669	4.81833	0.746818	1.03409	2.67616	2.58794	0.145523	1.3718
Cofactors and Vitamins	Tocopherol Metabolism	alpha-tocopherol	0.875727	0.827605	1.07774	0.676361	1.25125	1.38784	1.05807	1.79631	1.91862	0.895915	0.941736	1.41135	1.49867	0.068767	0.583683
Cofactors and Vitamins	Vitamin A Metabolism	retinol (vitamin A)	0.406334	0.963216	0.508026	0.416752	0.477135	0.758325	0.748389	0.519676	1.03678	0.54159	0.554293	0.720953	1.30067	0.267269	0.379257
Cofactors and Vitamins	Vitamin A Metabolism	retinal	0.585142	0.916435	0.622958	0.503286	0.465256	0.77655	0.824113	0.590846	0.915405	0.641835	0.618615	0.74975	1.21198	0.223198	0.277367
Cofactors and Vitamins	Vitamin A Metabolism	carotene diol (1)	0.648816	0.870379	1.40672	1.05121	1.51843	1.19132	1.51894	1.65169	0.688527	0.94879	1.09911	1.19985	1.09166	0.686507	0.126525
Cofactors and Vitamins	Vitamin B6 Metabolism	pyridoxamine	0.862284	0.879577	0.794818	0.796406	0.822136	1.20368	1.09288	1.00043	1.57634	1.18481	0.831044	1.21163	1.45796	0.00508343	0.543948
Cofactors and Vitamins	Vitamin B6 Metabolism	pyridoxate	1.56881	0.955983	0.384044	1.12151	0.324692	1.07525	2.20941	1.10024	0.585758	0.948714	0.871008	1.18387	1.3592	0.408741	0.442757
Cofactors and Vitamins	Vitamin B6 Metabolism	pyridoxamine phosphate	0.73952	0.982012	0.903766	1.01799	1.08571	0.913082	1.30889	1.29077	1.3286	0.926651	0.945799	1.1536	1.21971	0.102043	0.286536
Cofactors and Vitamins	Vitamin B6 Metabolism	pyridoxal	1.35504	1.40575	1.00944	1.40579	0.990555	1.31739	1.55823	0.857075	0.835079	1.14286	1.23332	1.14213	0.92606	0.601504	-0.110822
Cofactors and Vitamins	Vitamin B6 Metabolism	pyridoxal phosphate	1.15068	1.64911	1.36431	1.29986		1.02477	1.07409	1.45964	1.17557	1.25692	1.36599	1.1982	0.877163	0.226132	-0.189083
Total Cofactors and Vitamins	Total vitamins and cofactors		63.6432	69.2076	60.784	54.9817	60.4158	62.1743	66.6051	67.6517	57.4918	52.4453

## Sheet: S9_HEK_SL
Sphingolipid analysis in HEK293 cells				protein (mg/ml)	Cer d18:1/14:0	Cer d18:1/18:0	Cer d18:1/20:0	Cer d18:1/22:0	Cer d18:1/22:1	Cer d18:1/24:0	Cer d18:1/24:1	Cer d18:1/24:2	Cer d18:1/26:0	Cer d18:2/14:0	Cer d18:2/16:0	Cer d18:2/18:0	Cer d18:2/20:0	Cer d18:2/22:0	Cer d18:2/24:0	Cer d18:2/24:1		Hex2Cer d18:1/16:0	Hex2Cer d18:1/18:1		HexCer d18:1/16:0	HexCer d18:1/18:1	HexCer d18:1/20:0	HexCer d18:1/22:0	HexCer d18:1/24:0	HexCer d18:1/24:1	HexCer d18:1/26:1	HexCer d18:2/16:0	HexCer d18:2/22:0	HexCer d18:2/24:0	SM 32:1 Results	SM 32:2 Results	SM 33:1 Results	SM 33:2 Results	SM 34:0 Results	SM 34:1 Results	SM 34:2 Results	SM 35:0 Results	SM 35:1 Results	SM 36:0 Results	SM 36:1 Results	SM 36:2 Results	SM 37:0 Results	SM 37:1 Results	SM 38:1 Results
WT	Full media			1.61	18.5163	21.4668	8.25151	50.1471	4.32653	94.2206	114.775	3.94658	0.846586	2.58074	38.7369	5.67188	4.11523	14.7074	28.7809	31.9044		31.656	4.4931		252.762	56.8505	17.4906	288.143	616.219	470.478	77.2551	41.751	18.6251	54.4016	935.627	37.1837	661.084	12.5282	261.996	12707.6	1420.92	572.229	161.445	109.601	849.584	999.16	2445.31	190.445	283.809
WT	Full media			1.61	15.2031	21.6999	8.40908	48.1114	3.65182	90.2267	100.963	3.47249	0.777358	2.33097	33.5126	5.77592	4.00276	13.4385	28.3678	28.1381		25.716	3.37053		237.799	52.504	16.9251	256.211	591.532	448.496	78.7681	36.2646	17.886	48.8027	970.808	38.0884	616.881	12.7934	273.522	13318.6	1516.67	595.803	170.968	110.247	898.839	1117.63	2490.2	201.988	279.721
WT	Full media			1.61	10.2406	11.7823	6.46463	42.364	2.73124	75.7931	89.2401	2.67285	0.64401	1.92986	19.4139	3.19314	2.47164	10.5191	22.3902	24.1967		19.1649	2.85553		212.294	43.6901	14.8359	246.91	594.677	359.85	73.3889	38.6255	15.3039	51.0333	805.515	33.9147	590.768	10.3158	187.237	10835.9	1375.46	489.611	131.041	88.3118	652.884	802.997	2062.26	144.92	220.385
WT	Full media			1.61	17.9754	21.1505	8.72936	56.9778	4.36186	101.937	131.871	4.12829	0.883067	2.75304	34.0805	6.37564	3.82409	14.7051	31.1116	35.0497		29.835	3.80263		232.606	52.9196	16.312	290.104	655.697	448.469	87.8607	39.8229	17.5263	60.2176	895.889	37.2978	626.507	12.307	232.838	12507.3	1408.39	563.574	146.865	110.638	786.548	917.278	2390.98	173.94	247.938
WT	4h Starvation			1.651	18.8163	34.3189	10.0109	53.9811	4.59045	81.3998	121.056	3.78295	0.546652	3.84521	49.9488	11.1215	6.6432	18.0376	31.3289	43.6682		21.9326	3.12385		264.25	59.3148	20.1836	281.403	591.29	508.7	84.2263	41.8524	22.6324	57.4321	821.056	39.4235	549.853	12.3072	244.787	12340.9	1322.18	590.681	162.445	107.408	879.124	1001.33	2220.17	194.231	270.065
WT	4h Starvation			1.651	16.1545	23.0274	10.0367	48.9119	3.41265	67.1871	100.513	2.80021	0.428902	3.27456	33.934	7.76088	6.03915	17.9665	27.9003	36.3671		15.5834	2.07298		230.18	51.0508	15.9573	272.446	612.219	408.526	74.2348	44.5217	18.3415	53.9937	806.39	36.8211	474.083	11.7766	201.935	10758.4	1251.63	469.599	135.842	88.1354	750.863	784.788	1922.91	145.281	212.339
WT	4h Starvation			1.651	19.3247	32.8963	10.6022	56.8211	4.57927	75.618	115.297	3.72522	0.496169	3.78012	47.2498	11.0358	7.35676	20.9259	30.9892	44.0424		18.1705	3.07662		254.258	54.6993	16.4071	265.216	611.589	435.818	76.0059	40.9863	19.1059	51.3381	844.308	40.866	598.841	12.3365	244.72	11933	1317.59	582.281	156.141	101.07	838.109	946.028	2408.59	180.54	246.658
WT	4h Starvation			1.651	10.1086	22.9347	5.34	35.2099	2.84913	52.468	68.178	3.3034	0.608869	1.59287	44.5028	6.24803	2.479	9.73082	19.2857	22.2783		46.8267	6.63708		242.047	53.8785	14.4421	181.897	369.657	311.528	54.8479	26.4474	16.8289	31.454	618.28	19.3172	541.459	8.39347	320.593	11756.5	926.586	287.115	226.006	74.052	659.631	664.243	1024.84	120.968	169.895
SPNS1 KO	Full media			1.905	18.7604	25.487	10.9542	68.3427	4.57304	115.328	107.804	5.59478	2.01677	2.57774	31.3322	5.6157	3.90088	11.7134	27.0801	25.1201		59.2815	9.01226		268.193	56.1055	22.2822	377.402	863.425	433.262	110.186	34.5629	14.3038	52.2421	917.501	30.5834	623.924	12.6957	317.668	12641.7	1298.28	335.775	235.19	88.6646	880.923	784.323	1552.19	113.334	346.409
SPNS1 KO	Full media			1.905	19.628	27.1894	13.5086	84.0084	4.99649	131.161	133.484	5.92722	2.17127	2.75057	28.9913	5.4296	3.58479	13.2417	30.3694	29.1614		65.2456	10.8877		271.515	53.26	23.209	418.974	940.457	449.79	122.643	38.5974	13.6444	60.6846	1096.87	36.7823	737.204	11.937	329.187	12596.1	1465.03	332.576	241.528	96.6004	928.434	778.228	1635.53	128.153	342.855
SPNS1 KO	Full media			1.905	15.9252	24.6594	11.664	62.1995	4.30231	111.6	104.241	5.00657	1.8358	2.15066	26.8618	4.28755	3.32697	11.5838	25.347	22.5799		57.881	8.2279		260.391	52.8436	21.7995	392.859	877.104	444.687	114.334	31.2943	15.1468	52.4834	1072.62	33.2246	689.259	13.6878	305.988	12512.1	1329.88	314.176	228.667	96.381	845.251	731.505	1506.72	128.335	334.789
SPNS1 KO	Full media			1.905	19.0973	24.4753	9.96382	64.0046	4.54087	115.52	114.216	5.58494	2.04449	2.42826	28.4937	4.95189	3.76375	12.2404	29.3551	25.3473		67.117	9.52427		262.078	55.1206	21.6013	380.613	985.038	447.109	119.957	33.814	13.9172	52.9869	950.418	31.7495	655.799	10.9846	321.254	11632.8	1237.54	315.211	228.662	90.2001	849.937	750.094	1547.49	116.366	316.659
SPNS1 KO	4h Starvation			1.831	21.8658	35.0621	15.3569	76.866	5.17152	106.164	132.197	5.55707	1.61649	4.11854	41.9638	8.12941	5.86054	17.1444	36.2273	36.4083		46.7688	6.71208		300.826	61.8202	23.6374	411.992	997.024	482.804	133.979	48.45	18.416	70	1044.84	43.0264	715.088	13.4053	313.029	12814.8	1318.15	364.442	237.284	101.917	939.474	848.459	1736.57	136.919	299.81
SPNS1 KO	4h Starvation			1.831	25.3408	36.6054	17.8773	85.9613	5.44	121.057	145.185	6.58778	1.84906	4.1268	39.4293	9.18491	6.41253	20.9103	41.8919	43.199		49.9803	7.59754		319.149	62.114	26.0492	444.498	1104.01	489.628	139.494	55.1339	20.9814	77.9171	1125.33	45.472	714.2	13.2853	322.733	12574.5	1541.59	372.763	243.493	109.607	977.771	807.638	1866.86	135.154	369.79
SPNS1 KO	4h Starvation			1.831	28.518	37.9762	17.265	91.8134	6.28229	128.911	155.654	7.04327	1.94935	4.31122	40.291	7.91784	6.13928	19.1293	38.2559	40.7506		51.6389	7.51383		312.747	63.1687	24.7455	414.664	1057.22	501.85	129.211	49.5119	18.3109	72.547	1045.61	43.5807	740.357	13.0957	296.645	12403.2	1415.39	350.22	242.773	101.154	932.272	820.131	1838.71	128.409	331.278
SPNS1 KO	4h Starvation			1.831	26.0314	33.8607	17.0554	83.1527	5.44436	125.627	147.263	6.48904	1.85556	4.45658	39.5345	8.2367	5.92408	18.4714	39.4683	39.5718		47.1557	7.20258		290.532	60.0266	24.8778	397.896	1031.98	462.953	130.916	51.851	16.8601	71.0364	1096.71	43.4325	749.087	14.0091	312.237	12470.8	1411.02	366.185	233.379	94.2303	919.647	805.5	1781.27	133.94	310.213
		TOTAL (pmol/mg protein)
		Cer	HexCer	Hex2Cer	SM	Sph
WT	Full media	442.994	1893.98	36.1491	28398.4	29.5045
WT	Full media	408.081	1785.19	29.0866	29526.9	26.6754
WT	Full media	326.047	1650.61	22.0204	24136.7	25.2233
WT	Full media	475.915	1901.53	33.6376	27773.3	29.5963
WT	4h Starvation	493.097	1931.28	25.0565	27024.4	54.3138
WT	4h Starvation	405.715	1781.47	17.6564	23611	42.3341
WT	4h Starvation	484.74	1825.42	21.2471	26710	46.8651
WT	4h Starvation	307.118	1303.03	53.4637	21871.3	64.0115
SPNS1 KO	Full media	466.201	2231.96	68.2937	27518	41.1849
SPNS1 KO	Full media	535.603	2392.77	76.1334	29316	46.049
SPNS1 KO	Full media	437.571	2262.94	66.1089	27930.4	35.3405
SPNS1 KO	Full media	466.027	2372.24	76.6413	26761.5	40.5403
SPNS1 KO	4h Starvation	549.71	2548.95	53.4809	28523.2	165.428
SPNS1 KO	4h Starvation	611.058	2738.97	57.5778	29362.3	175.412
SPNS1 KO	4h Starvation	632.208	2643.98	59.1527	28647.7	158.486
SPNS1 KO	4h Starvation	602.442	2538.93	54.3582	28832.8	168.909
[truncated: 17 more columns]

[truncated: 7 more sheets: S10_CHO_SL, S11_HEK NPC_SL, S12_Liver_SL, S13_Liver_PL, S14_Lysosome SL, S15_Lysosome_PL, S16_RNA_seq]
