# Supplementary material for: Lack of SPNS1 results in accumulation of lysolipids and lysosomal storage disease in mouse models
Source: JCI Insight. 2024 Mar 7;9(8):e175462. doi: 10.1172/jci.insight.175462 (PMC11141868; doi:10.1172/jci.insight.175462)
Supplement: Supporting data values [file jciinsight-9-175462-s109.xlsx]

## Sheet: Figure 1
Figure 1C	Body length (mm)
	WT	HET	gSpns1-KO
	9.61055	9.88892	8.82896
	10.3533	10.1486	7.231
	9.23849	7.71413	6.71038
	8.69914	7.47189	6.46815
	8.51312	7.82521	7.60305
	8.1598	7.28587	7.45316
	8.19727	6.98876	7.41676
	7.82521	8.34582	6.8785
	8.45691	7.9189
	8.81049	7.37955
	7.03143	7.9189
	8.51661	9.05111
	8.44166	8.46138
	7.41676	8.203
	7.4713	7.58037
	8.33645	8.6729
		7.5514
		8.41122
		8.24299
		7.38318
		7.83178
		8.26168
Figure 1F	WT	gSpns1-KO
	2.068	1.304
	1.265	1.571
	1.388	0.788
	1.33	0.879
Figure 1G	WT	gSpns1-KO
	3.266	7.296
	1.452	10.112
	6.56	7.65
	1.3	6.089
Figure 1H	WT	gSpns1-KO
	156.531	131.719
	152.751	117.956
	154.286	128.133
	169.851	99.928

## Sheet: Figure 2 &S3
Figure 2A &S3A	Brains
	Brain-sphingosines	WT	HET	gSpns1-KO	SM	WT	HET	gSpns1-KO	dhSph	WT	HET	KO	PE	WT	HET	gSpns1-KO
		17.0726	17.4086	76.6949		9746	7512	8600		3.09783	11.7703	19.635		1064.89	1156.24	1668.36
		13.2876	33.4025	71.1364		6560	7544	4286		4.44249	6.12014	18.2222		1229.62	1471.56	1057.03
		41.6194	33.6233	95.5741		8329	7810	7102		13.8731	16.1951	24.7091		1240.9	1163.37	2132.34
		39.1603	20.9134	140.304		7670	4681	11644		13.7012	14.9229	34.8847		1616.29	1638.94	1726.03
			43.1817	128.027			6885	8260				29.8551			1392.1	1372.14
			36.5658				6578								1436.98
	Brain-LPCs	WT	HET	gSpns1-KO	Cer	WT	HET	gSpns1-KO	sph d18:1	WT	HET	KO
		0.21871	0.319498	0.57411		663.3	707.6	674.8		13.9747	12.5042	57.0599
		0.218572	0.335286	0.244505		791.5	952.9	425.9		8.8451	20.9725	52.9143
		0.313511	0.312183	0.251497		846.8	998.5	689.5		27.7463	21.853	70.865
		0.203148	0.336705	0.315436		990.3	665.1	957		25.459	14.7933	105.42
			0.248479	0.285004			783.1	674.5			26.9866	98.1722
			0.303979				808.1				21.6429
	Brain-LPEs	WT	HET	gSpns1-KO		WT	HET	gSpns1-KO	PC	WT	HET	gSpns1-KO
		2.4583	2.99606	3.88023	HexCer	663.9	599.8	649.8		1737.49	2697.66	2512.98
		2.85861	1.37441	1.88566		733.9	769.8	344.8		2300.2	3505.75	2085.57
		1.77779	2.3443	2.15185		595.6	945.3	626		3460.92	2864.77	1979.5
		1.97827	1.39626	3.68041		797.7	585	958.9		2288.19	3917.9	2070.39
			2.17303	2.46219			868.3	639.2			3527.67	1550.61
			2.68398				737.4				3217.82
	Liver-sphingosines	WT+HET	gSpns1-KO		Liver-sphingosines	WT+HET	gSpns1-KO		Liver-sphingosines	WT+HET	gSpns1-KO		PC	WT+HET	gSpns1-KO
		54.548	238.716			54.548	238.716			54.548	238.716			217.104	296.847
		46.5493	173.412			46.5493	173.412			46.5493	173.412			263.824	191.788
		61.6293	164.453			61.6293	164.453			61.6293	164.453			226.839	277.785
		50.2357	195.828			50.2357	195.828			50.2357	195.828			272.328	254.464
	Liver-LPCs	WT+HET	gSpns1-KO		Cer	WT+HET	gSpns1-KO		Cer	WT+HET	gSpns1-KO		PE	WT+HET	gSpns1-KO
		0.898652	3.97448			233.288	412.634			233.288	412.634			76.8752	111.865
		0.876415	3.73909			350.185	272.301			350.185	272.301			89.1114	70.4923
		1.00374	4.01886			315.13	397.372			315.13	397.372			81.4297	100.458
		1.06024	3.51273			308.788	274.851			308.788	274.851			82.2202	95.3248
	Liver-LPEs	WT+HET	gSpns1-KO		HexCer	WT+HET	gSpns1-KO		HexCer	WT+HET	gSpns1-KO
		0.276612	0.871936			288.689	393.163			288.689	393.163
		0.330544	0.532776			309.971	262.91			309.971	262.91
		0.261259	0.664787			329.556	331.443			329.556	331.443
		0.261062	0.654148			293.257	314.416			293.257	314.416
Figurre 2C-D-E	sphingosines	Control	gSpns1-cKO			Control	gSpns1-cKO
Figure S3D-E		2.674	18.242		SM	22.168	18.891
		1.543	13.385			21.492	20.256
		2.716	15.529			23.585	20.998
		2.819	25.119			24.354	28.086
		3.061	14.467			24.182	20.683
	LPCs	Control	gSpns1-cKO
		16.99	68.53
		18.03	68.82
		19.02	74.02
		16.14	110.71
		18.72	80.29
	LPEs	Control	gSpns1-cKO
		15.67	50.77
		18.77	55.8
		20.03	61.2
		16.96	57.83
		19.22	51.21
	CHEMICAL NAME	Control 1	Control 2	Control 3	Control 4	Control 5	gSpns-cKO 1	gSpns-cKO 2	gSpns-cKO 3	gSpns-cKO 4	gSpns-cKO 5
	sphingosine	0.798834	0.809936	0.840528	0.953253	0.824645	4.51069	4.29457	4.18833	5.62681	3.87405
	heptadecasphingosine (d17:1)	0.855066	0.732591	0.914842	1.16242	1.08516	4.72869	4.04458	4.2491	6.71238	4.86451
	hexadecasphingosine (d16:1)*	1.01967		0.960934	0.703733	1.15088	9.00248	5.04579	7.09178	12.7795	5.72864
	phytosphingosine	1.29911	0.986254	1.17548	1.14755	0.827132	11.8997	10.4085	10.0854	14.6365	13.6153
	sphingadienine	0.910999	0.793227	0.86733	1.12062	0.944322	3.56857	3.68624	3.46948	5.44456	3.35186
	sphinganine	0.790935	0.726098	0.626657	0.411781	0.555661	2.71737	1.51137	2.89229	2.67675	1.61478
	Total sphingosines	5.67462	4.04811	5.38577	5.49935	5.3878	36.4275	28.991	31.9764	47.8765	33.0492
	N-palmitoyl-sphingosine (d18:1/16:0)	1.03948	1.02093	0.857196	1.15203	0.772285	2.14597	2.56967	1.80523	2.77443	2.11801
	ceramide (d18:1/17:0, d17:1/18:0)*	1.07649	0.923509	0.835828	0.908199	0.694676	2.94109	2.50097	2.37342	3.04395	1.77101
	N-palmitoyl-sphingadienine (d18:2/16:0)*	1.08813	1.32668	1.0348	1.25166	0.929176	2.15836	2.23503	1.89956	2.84484	2.20444
	ceramide (d18:1/14:0, d16:1/16:0)*	1.26252	1.19384	0.871744	0.956004	0.725889	1.91628	1.6775	1.87005	2.36678	2.20841
	N-stearoyl-sphingosine (d18:1/18:0)*	1	1.06791	0.820568	1.19069	0.548553	4.91164	5.0448	4.05873	2.4075	1.77224
	ceramide (d18:2/24:1, d18:1/24:2)*	0.882577	1.09566	0.79815	0.99008	0.788958	1.26431	1.28448	1.07479	1.48007	1.13545
	N-palmitoyl-heptadecasphingosine (d17:1/16:0)*	1.23641	1.02836	0.889238	1.0738	1.08486	1.52214	1.46972	1.35681	2.61484	1.81198
	N-(2-hydroxypalmitoyl)-sphingosine (d18:1/16:0(2OH))	0.140746					1.36707	1.22927	1	2.16473	1.97493
	Total ceramides	7.72635	7.65689	6.10753	7.52245	5.5444	18.2269	18.0114	15.4386	19.6971	14.9965
	CHEMICAL NAME	Control 1	Control 2	Control 3	Control 4	Control 5	gSpns-cKO 1	gSpns-cKO 2	gSpns-cKO 3	gSpns-cKO 4	gSpns-cKO 5
	1-palmitoyl-GPE (16:0)	0.77496	1.05489	1.38239	0.98963	1.19345	4.91677	4.64971	5.51521	5.10669	4.72441
	1-palmitoyl-GPC (16:0)	0.793483	0.912671	1.17627	0.805781	1.0058	3.60162	3.33249	3.4158	4.08223	3.42803
	2-palmitoyl-GPC (16:0)*	1.03323	1.17973	1.06064	0.903014	1.13353	4.40365	5.67914	4.71201	5.38352	5.4026
	1-stearoyl-GPC (18:0)	0.808867	0.937192	1.15084	0.898293	1.1455	5.8243	5.35589	5.48635	6.43456	4.42313
	1-arachidoyl-GPC (20:0)	0.264789	0.222098	0.359859	0.276014	0.368281	1.26346	1.07002	1.24688	1.51153	1.27518
	1-linoleoyl-GPI (18:2)*	0.397631	0.376885	0.342533	0.462109	0.428122	0.945156	0.93075	1.0957	1.05484	1.22213
	1-linolenoyl-GPG (18:3)*	1.03551	1.07187	1.65268	1.35539	0.968207	5.74951	6.16095	5.95292	4.30096	4.83764
	1-linoleoyl-GPC (18:2)	1.10516	1.28706	1.26774	1.30223	1.33777	2.8826	3.24421	3.10524	4.0046	3.60022
	1-arachidonoyl-GPI (20:4)*	1.21794	1.28868	1.06887	1.32735	1.24731	2.92496	3.56988	3.66527	2.86331	2.79789
	1-arachidonoyl-GPC (20:4n6)*	1.4513	1.45455	1.1897	1.24757	1.44467	2.17387	2.22552	2.25624	2.30294	1.9559
	1-margaroyl-GPE (17:0)*	0.831308	0.836092	0.892887	0.908217	1.03726	4.58989	5.02271	4.83655	5.32711	7.54837
	2-arachidonoyl-GPI (20:4)*	1.01788	1.20722	0.902672	1.32027	1.05486	2.36517	3.41109	3.4858	2.74482	2.86971
	1-stearoyl-GPE (18:0)	0.824638	1.13674	1.4498	1.19497	1.3418	3.80918	3.84168	3.94398	2.89956	2.81324
	1-dihomo-linolenoyl-GPE (20:3n3 or 6)*	2.18573	2.45257	2.37957	1.99165	2.59085	1.07264	0.99238	1.21901	0.450583	1.1131
	2-stearoyl-GPI (18:0)*	0.981825	0.975644	0.840206	1.04933	1.04486	1.63869	2.2163	1.9486	1.68692	1.70998
	1-eicosapentaenoyl-GPE (20:5)*	1.07996	1.09248	1.00567	0.895381	1.50647	0.336822	0.292135	0.276855	0.122709	0.370755
	1-oleoyl-GPC (18:1)	0.827725	0.938372	1.28884	1.15011	1.30389	3.26729	3.00468	3.55783	4.65652	4.87172
	1-nonadecanoyl-GPC (19:0)	0.364801	0.384541	0.672948	0.536927	0.816118	2.53763	1.74088	2.77242	3.40257	3.23378
	1-oleoyl-GPE (18:1)	0.801048	1.02068	1.50432	0.884994	1.20035	2.11609	2.18588	2.84127	2.58355	3.07721
	2-palmitoleoyl-GPC (16:1)*	1.06956	0.91717	1.31746	0.875219	0.82907	2.72984	2.26161	2.4547	2.16408	3.46549
	1-linoleoyl-GPG (18:2)*	0.941223	1.043	1.11817	1.20236	1.00621	2.92428	4.21395	3.84454	2.62725	2.47303
	1-palmitoyl-GPI (16:0)	1.05764	0.971663	0.823772	0.874787	0.822678	1.37608	1.92885	1.5794	1.3794	1.90055
	2-stearoyl-GPE (18:0)*	0.920492	1.29489	1.19653	1.37171	1.36607	2.93189	4.12414	3.45703	1.99684	3.63108
	1-docosahexaenoyl-GPC (22:6)*	0.888515	0.832677	0.624515	0.850164	0.766946	1.46174	2.18617	1.75523	1.82564	1.23823
	1-stearoyl-GPI (18:0)	0.925708	0.916467	0.738825	0.998414	0.9562	1.4011	1.88158	1.65162	1.33422	1.34729
	1-stearoyl-GPG (18:0)	0.988276	0.838367	1.01172	1.58321	1.20827	4.50537	5.58141	6.31769	2.79686	3.66151
	1-lignoceroyl-GPC (24:0)	0.624705	0.852448	0.890718	0.663654	0.840985	2.3479	2.11037	2.4181	4.07418	2.43152
	1-oleoyl-GPG (18:1)*	1.71469	1.57291	1.50743	1.6873	1.12077	3.34127	4.28821	4.09502	2.29655	3.32013
	1-pentadecanoyl-GPC (15:0)*	0.569867	0.66656	0.982358	0.575883	0.894654	4.29257	3.53308	3.80153	8.44787	6.64566
	1-dihomo-linoleoyl-GPC (20:2)*	1.08089	1.03631	0.934859	0.715931	0.963688	1.92323	2.62621	2.29729	3.91248	4.01745
	1-palmitoleoyl-GPC (16:1)*	1.01023	0.888334	1.20954	0.811927	0.989771	2.08937	2.01362	2.20277	2.87349	3.82861
	1-myristoyl-GPC (14:0)	0.994078	0.931555	1.05497	0.77633	0.728576	2.45047	2.51817	2.71851	5.15952	4.40065
	1-linoleoyl-GPE (18:2)*	1.42307	1.92604	1.99332	1.84224	2.18758	1.24813	1.44074	1.58146	0.847546	1.21579
	1-palmitoleoyl-GPI (16:1)*	1.07425	0.997086	0.84537	0.912323	1.13062	1.536	2.01637	1.73527	1.16493	1.18013
	1-palmitoleoyl-GPE (16:1)*	0.738201	0.880579	1.03327	0.782173	1.03373	1.05849	1.6418	1.30562	1.33236	2.22346
	1-palmitoyl-GPA (16:0)	0.446903		0.70128	0.51181	1.25403	1.13202	2.68387		1.66159	2.04353
	1-oleoyl-GPI (18:1)	1.03168	0.888821	0.688655	0.71345	0.843052	0.90002	1.35029	1.19198	1.52157	2.06122
	1-stearoyl-GPS (18:0)*	0.793273	1.00156	1.45161	0.74782	1.06609	1.4474	1.8922	1.3192	1.76484	1.16972
	1-linolenoyl-GPC (18:3)*	0.978191	0.955951	0.500633	0.570557	0.998901	1.24268	1.1716	1.23503	2.9773	2.88204
	1-arachidonoyl-GPE (20:4n6)*	1.98475	1.97694	1.70638	1.78658	2.05869	1.68028	2.01807	1.69897	0.956745	1.48345
	1-palmitoyl-GPG (16:0)*	1.23168	1.23291	1.23097	1.09142	0.988573	1.34661	2.00255	2.37186	0.858279	1.35135
	1-eicosenoyl-GPE (20:1)*	0.726408	0.803834	1.35897	0.702334	0.739702	0.995474	0.941629	1.30691	1.05003	2.53216
	1-dihomo-linolenoyl-GPC (20:3n3 or 6)*	1.36827	1.25036	1.27899	1.10024	1.25291	1.23797	1.57253	1.35975	1.17311	2.14392
	1-oleoyl-GPS (18:1)	1.48332	1.7168	1.56878	0.938548	1.17377	0.719147	0.418077		1.26655	1.57616
	1-docosahexaenoyl-GPE (22:6)*	1.56117	1.6327	1.37695	1.5674	1.78124	1.40301	1.89538	1.73475	0.679336	0.973845
	1-palmitoyl-GPS (16:0)*	0.958508	0.999908	1.09749	0.631381	0.937954	0.750283	1.41538	1.07203	0.972753	1.01604
	1-linoleoyl-GPS (18:2)*	1.33688	1.10608	0.88687	0.92125	0.975702	0.839444	1.0243	0.754127	1.03337	1.29832
	1-eicosapentaenoyl-GPC (20:5)*	0.472835	0.479239	0.460786	0.812147	0.500058		0.360605		0.324159	0.777972
	1-palmityl-GPE (O-16:0)*	0.43105	0.656768	0.506907	0.397046		9.52207	10.631	11.572	12.2497	8.28571
	1-(1-enyl-stearoyl)-GPE (P-18:0)*	0.585352	0.875913	0.897	0.641106	0.58173	6.51438	6.86032	7.9592	8.53608	4.76786
	1-(1-enyl-palmitoyl)-GPE (P-16:0)*	0.488516	0.68197	0.870318	0.639381	0.60265	6.15816	6.52613	8.40481	9.03189	4.43473
	1-stearyl-GPC (O-18:0)*	0.583229	0.885448	0.73319	0.654201	0.616874	10.1036	10.5045	11.9936	17.6622	9.00003
	1-palmityl-GPC (O-16:0)	0.700644	1.01594	0.865067	0.612477	0.784827	12.699	12.3062	15.2348	28.3364	11.2629
	1-(1-enyl-oleoyl)-GPE (P-18:1)*	0.312962	0.444623	0.471602	0.365703		2.4182	2.73869	3.54631	4.65608	2.01337
	Total LPC	16.99	18.03	19.02	16.14	18.72	68.53	68.82	74.02	110.71	80.29
	Total LPE	15.67	18.77	20.03	16.96	19.22	50.77	55.8	61.2	57.83	51.21
	Total LPI	7.7	7.62	6.25	7.66	7.53	13.09	17.31	16.35	13.75	15.09
	Total LPS	4.57	4.82	5	3.24	4.15	3.76	4.75	3.15	5.04	5.06
	Total LPG	5.91	5.76	6.52	6.92	5.29	17.87	22.25	22.58	12.88	15.64
	Total LPA	0.45		0.7	0.51	1.25	1.13	2.68		1.66	2.04
	1-palmityl-GPE (O-16:0)*	0.43105	0.656768	0.506907	0.397046		9.52207	10.631	11.572	12.2497	8.28571
	1-(1-enyl-stearoyl)-GPE (P-18:0)*	0.585352	0.875913	0.897	0.641106	0.58173	6.51438	6.86032	7.9592	8.53608	4.76786
	1-(1-enyl-palmitoyl)-GPE (P-16:0)*	0.488516	0.68197	0.870318	0.639381	0.60265	6.15816	6.52613	8.40481	9.03189	4.43473
	1-stearyl-GPC (O-18:0)*	0.583229	0.885448	0.73319	0.654201	0.616874	10.1036	10.5045	11.9936	17.6622	9.00003
	1-palmityl-GPC (O-16:0)	0.700644	1.01594	0.865067	0.612477	0.784827	12.699	12.3062	15.2348	28.3364	11.2629
	1-(1-enyl-oleoyl)-GPE (P-18:1)*	0.312962	0.444623	0.471602	0.365703		2.4182	2.73869	3.54631	4.65608	2.01337
	Total Lysoplasmalogen	3.10175	4.56067	4.34408	3.30991	2.58608	47.4154	49.5669	58.7107	80.4723	39.7646
	4-cholesten-3-one	1.8778	0.968	1.325	1.017	0.6338	1.745	2.0148	1.6447	4.207	2.5599
	cholesterol	1.088	0.9335	0.9726	0.8852	1.0274	1.0556	1.058	1.2291	1.0667	0.9401
	7alpha-hydroxy-3-oxo-4-cholestenoate (7-Hoca)	1.0066	1.0307	0.3263	0.7264	0.6219	0.6345	0.6523	0.6792	2.2017	0.9402
	cholesterol sulfate	0.9582	1.0705	1.5515	1.1379	1.4392	1.1254	1.26	1.0418	1.6831	1.4616
	Total Cholesterol	4.93064	4.00263	4.17542	3.76649	3.72233	4.56057	4.98515	4.59474	9.15852	5.90175
	Amino acids	Control1	Control2	Control3	Control4	Control5	cKOgSpns1-/-1	cKOgSpns1-/-2	cKOgSpns1-/-3	cKOgSpns1-/-4	cKOgSpns1-/-5
	Alanine and Aspartate Metabolism	6.99844	9.28851	6.17545	8.2053	5.62868	8.45121	9.42762	8.4099	7.23421	7.31475
	Creatine Metabolism	2.35316	2.43064	2.21056	2.61323	2.10091	2.99341	3.79099	4.07983	3.52614	2.77287
	Glutamate Metabolism	15.0612	16.1893	12.2078	15.7861	11.2554	16.5852	18.2033	16.0585	8.90128	13.4655
	Glutathione Metabolism	14.4899	13.1302	13.5949	14.958	12.188	18.112	18.0809	22.4291	12.5529	20.9118
	Glycine, Serine and Threonine Metabolism	14.1311	16.7918	10.4246	18.6744	8.88591	15.1371	22.0165	19.6264	13.8175	12.1421
	Guanidino and Acetamido Metabolism	5.94812	6.00613	5.94789	1.92181	6.11456	3.1814	2.35155	2.35868	2.62224	3.55554
	Histidine Metabolism	18.7255	23.3081	18.7347	20.3751	19.1619	20.6532	23.4156	25.1754	16.0565	18.5571
	Lactoyl Amino Acid	0.907095	0.989983	0.395364	0.772348	0.231975	0.922691	1.31313	0.947082	0.80144	0.667916
	Leucine, Isoleucine and Valine Metabolism	20.2561	24.3019	19.915	19.4062	16.2561	20.1849	33.0286	26.1924	41.2037	20.7009
	Lysine Metabolism	17.4642	27.2626	17.659	21.5709	21.8188	17.6966	26.5279	22.2555	13.4828	16.1436
	Methionine, Cysteine, SAM and Taurine Metabolism	19.132	22.1209	20.5806	21.4119	21.5476	23.6081	27.4419	28.0071	31.119	21.3224
	Phenylalanine Metabolism	7.1769	7.35915	5.43188	5.05092	6.00692	4.10156	5.68229	6.86727	4.42188	6.21494
	Polyamine Metabolism	6.71249	9.68737	7.92639	6.82107	7.00956	8.85028	9.19885	7.45937	14.8413	8.1642
	Tryptophan Metabolism	18.0229	23.5642	19.6314	14.8516	14.3737	15.6721	30.8411	22.3654	10.4612	17.5077
	Tyrosine Metabolism	14.3145	17.6124	12.1295	8.6836	6.93362	7.3534	11.6071	9.20783	5.51939	8.32427
	Urea cycle; Arginine and Proline Metabolism	22.0273	24.8048	21.8668	23.4893	18.6462	20.4236	30.8469	24.831	15.7786	20.0094
	Carbohydrates	Control1	Control2	Control3	Control4	Control5	cKOgSpns1-/-1	cKOgSpns1-/-2	cKOgSpns1-/-3	cKOgSpns1-/-4	cKOgSpns1-/-5
	Advanced Glycation End-product	1.1239	1.29614	1.04477	1.07892	1.1336	0.955225	1.06167	1.11399	0.870679	0.934693
	Aminosugar Metabolism	13.591	16.8227	15.8735	13.7439	14.6188	15.2369	13.6513	12.0105	9.38252	10.5245
	Disaccharides and Oligosaccharides	0.997625	1.00238	0.617606	0.67393	0.735346	0.29057	0.292126	0.361201	25.967	0.551795
	Fructose, Mannose and Galactose Metabolism	12.343	12.0269	10.0679	12.0315	8.9321	8.71071	8.80651	4.15618	4.64012	7.94858
	Glycogen Metabolism	7.23504	3.98755	3.71114	6.25798	4.01651	3.84521	11.1582	1.38399	2.49591	3.2145
	Glycolysis, Gluconeogenesis, and Pyruvate Metabolism	18.3065	22.2406	14.6239	15.3787	13.7351	18.3181	29.2357	19.521	12.7295	17.0485
	Nucleotide Sugar	5.52045	5.02859	42.2492	5.99886	9.29331	8.06179	5.33528	5.84338	9.63387	8.95142
	Pentose Metabolism	17.4763	15.5932	9.31354	15.6436	8.59302	12.4428	15.9328	13.8967	5.40854	12.7727
	Pentose Phosphate Pathway	4.45586	5.17958	5.00968	4.89814	5.68124	3.75384	4.5789	4.10243	6.16543	3.24492

## Sheet: Figure 3&S4
CHO cells
	Lipidomic	WT				KO
	rich medium	943.815	1102.26	531.729	654.374	1922.7	1997.69	2136.45	1870.17
	Starvation	317.47	315.712	265.389	505.051	3561.72	2048.14	4489.4	4179.58
HEK cells			TOTAL (pmol/mg protein)								TOTAL (pmol/mg protein)
			Cer	HexCer	Hex2Cer	SM	Sph				Cer	HexCer	Hex2Cer	SM	Sph
	WT-0h	rich medium	1106.84	1922.09	124.15	142816	25.6654		WT	rich medium	442.994	1893.98	36.1491	28398.4	29.5045
	WT-0h	rich medium	990.886	1873.75	109.976	126087	18.6714		WT	rich medium	408.081	1785.19	29.0866	29526.9	26.6754
	WT-0h	rich medium	1229.69	2080.34	130.489	146800	19.2307		WT	rich medium	326.047	1650.61	22.0204	24136.7	25.2233
	WT-0h	rich medium	1510.13	2330.23	155.775	181225	27.5178		WT	rich medium	475.915	1901.53	33.6376	27773.3	29.5963
	WT-4h	4h Starvation	2573.36	3116.53	135.936	195173	108.225		WT	4h Starvation	493.097	1931.28	25.0565	27024.4	54.3138
	WT-4h	4h Starvation	2402.54	3197.04	158.945	221838	104.114		WT	4h Starvation	405.715	1781.47	17.6564	23611	42.3341
	WT-4h	4h Starvation	2909.07	3609.27	162.921	212862	128.173		WT	4h Starvation	484.74	1825.42	21.2471	26710	46.8651
	WT-4h	4h Starvation	2685.35	3093.08	153.22	218674	105.347		WT	4h Starvation	307.118	1303.03	53.4637	21871.3	64.0115
	SPNS1 KO-0h	rich medium	1669.07	3985.62	139.808	156420	77.6669		SPNS1 KO	rich medium	466.201	2231.96	68.2937	27518	41.1849
	SPNS1 KO-0h	rich medium	1800.83	4218.89	140.888	161664	86.0783		SPNS1 KO	rich medium	535.603	2392.77	76.1334	29316	46.049
	SPNS1 KO-0h	rich medium	2058.96	4667.52	188.257	162234	91.3985		SPNS1 KO	rich medium	437.571	2262.94	66.1089	27930.4	35.3405
	SPNS1 KO-0h	rich medium	1982.66	4635.62	156.138	164017	73.7586		SPNS1 KO	rich medium	466.027	2372.24	76.6413	26761.5	40.5403
	SPNS1 KO-4h	4h Starvation	2642.32	5043.1	108.551	147100	552.009		SPNS1 KO	4h Starvation	549.71	2548.95	53.4809	28523.2	165.428
	SPNS1 KO-4h	4h Starvation	2533.61	5418.24	99.6382	160570	558.122		SPNS1 KO	4h Starvation	611.058	2738.97	57.5778	29362.3	175.412
	SPNS1 KO-4h	4h Starvation	2778.98	5988.59	123.625	190107	573.858		SPNS1 KO	4h Starvation	632.208	2643.98	59.1527	28647.7	158.486
	SPNS1 KO-4h	4h Starvation	2729.81	5787.45	124.438	169829	574.571		SPNS1 KO	4h Starvation	602.442	2538.93	54.3582	28832.8	168.909
	NPC KO-0h	rich medium	3683.63	4547.27	344.321	382377	140.262
	NPC KO-0h	rich medium	3899.44	4813.11	329.639	394610	176.022
	NPC KO-0h	rich medium	4056.43	4911.47	372.604	416586	149.668
	NPC KO-0h	rich medium	3660.29	4307.18	314.594	372995	204.855
	NPC KO-4h	4h Starvation	4342.46	4608.41	288.05	408853	632.692
	NPC KO-4h	4h Starvation	4508.03	4453.39	258.295	387329	779.808
	NPC KO-4h	4h Starvation	4562.18	4777.01	306.103	383189	662.273
	NPC KO-4h	4h Starvation	3835.84	4401.26	248.896	370665	608.396
S1P in CHO cells	WT	KO	KO rescue-hS1	KO rescue-mS1		Sph uptake (CHO cells)	WT	KO
	4012.73	1926.41	2939.91	2894.41			4399	4302
	2731.25	2085.56	2919.1	3281.64			4344	3502
	3371.12	1949.62	3110.84	2706.67			3987	3587
Sph, Cer, SM in CHO cells	WT	KO	KO rescue-hS1	KO rescue-mS1		S1P (HEK cells)	WT-4h	KO-4h	Rescue-4h
	7185.76	7327.66	6333.15	5571.1			7882	5513	6790
	6540.63	7407.23	6215.73	6031.34			7718	5020	6648
	6850.92	7501.73	5945.22	5478.53			6733	5210	6236
S1P in CHO cells	WT	KO 1	KO 2	KO 3	KO 4
	9659.8	4207.8	4665.8	3521.98	1918
	9697.6	4307	4931	3517.34	3060
	9865	4092.1	5063.6	3508.06	3092
Sph, Cer, SM in CHO cells	WT	KO 1	KO 2	KO 3	KO 4
	10691	8829	9169.2	9215.61	8382
	10551	9172	9592.6	9317.7	9465
	10880	10701	9203.4	9651.8	9157
MCD inhibition of Sph uptake in CHO cell
DPM/well	Control	CPZ	MCD
	17678	12557	12702
	16220	12655	12882
	16884	13254	12682
LPC uptake in SPNS1 mutants
piRES	piRES-mSpns1	piRES-mSpns1 P295L	piRES-mSpns1 E164K	piRES-hSpns1	piRES-hSpns1 P295L	piRES-hSpns1 E164K
4672.06	9476.34	6362.5	5843.54	8452.66	4046.26	4925.6
4733.36	9716.16	6054.06	5843.54	9042.54	4370.8	4500.85
5264.58	9672.56	6269.25	6071.93	9524.52	4336.27	4716.95
NBD-LPC intensity
Lane	Adj. Volume (Int)
1	49764	WT
2	42185	WT
3	54769	WT
4	327041	KO
5	347776	KO
6	392535	KO

## Sheet: Figure 4 &S6
Figure 4	Body weight
	Female		Male
	Control	gSpns1-cKO	Control	gSpns1-cKO
	14.6	7.2	16.6	7.7
	15.9	13.2	17	6.7
	13.6	7.4	14.3	10.2
	11.5	10.6	14.5	10.1
	12.7	11	16	10.8
	15.2		15.2	12.1
	17.3		14.6	8.5
	16.1		13.2	9.4
	11.8		11.7	8.6
	12		11.4	9.5
	13		15.1	11.5
			19.2	9.4
			17.9	14.9
			17.8
	WBC count
	Control	gSpns1-cKO
	3.6	11.1
	5.7	14.6
	3.2	14.5
	3.3	14.1
	4.2	18.3
		22.7
		22.2
	Liver ratio weight
	Control	gSpns1-cKO
	39.1589	67.8475
	34.9038	59.6279
	32.1429	61.7447
	39.3427	71.2736
	IF Cathepsin B			IF Mac2			LC3B-II WB
	1708.43	2080.8		Control	gSpns1-cKO		Control	gSpns1-cKO
	1813.89	2002.28		14.9701	20.8333		22179.3	120942
	1861.95	2057.82		16.2338	24.7619		32397.5	173872
	1967.5	2037.02		12.8834	10.0877		37661.6	192843
	1802.28	1987.74		19.6203	23.3871			310717
	1810.34	1838.75		9.49367	19.7674
	1733.49	1828.43		5.71429	18.8889
	1840.37	1890.85		5.36585	32.7381
	1845.87	1825.95		5	22.3881
	1522.41	1882.22		4.4335	30.5556
	1445.26	2010.8		9.375	29.1045
	1493.21	1901.28		6.15385	30.6358
	1605.51	1825.89		6.32911	29.771
	1462.92	1952.02		4.21687	13.1034
	1465.12	1813.88		5.81395	13.4146
		1791.13		5.38462	10.303
		1818.19		3.81679	9.80392
		1939.4		1.69492	8.8785
					5.19481
					6.5
					15.9236
Lipidomic	Liver-Sphingolipid				Total (pmol/mg protein )
					Total Cer	Total Hex2Cer	Total HexCer	Total SM	Sph d18:0	Sph d18:1	total sph
			C17	Control 1	687.691	20.7052	350.22	30043.7	7.89799	17.1146	25.0126
			C18	Control 2	488.34	11.375	178.162	17133.9	3.05666	0.96745	4.02411
			C19	Control 3	504.315	16.2441	242.546	23196.4	7.31881	10.9934	18.3122
			C20	Control 4	582.447	21.0427	273.551	13204.2	6.49149	12.5311	19.0225
			C21	Control 5	546.16	15.2547	246.744	27796	7.1775	21.4927	28.6702
			KO17	Spns1 KO 1	1249.48	895.978	755.196	30238.4	43.6795	123.809	167.488
			KO18	Spns1 KO 2	794.508	1103.41	619.244	29200	41.3712	99.8345	141.206
			KO19	Spns1 KO 3	604.482	548.541	465.977	19720.7	32.5502	89.798	122.348
			KO20	Spns1 KO 4	553.652	389.347	548.768	31021.7	39.753	115.783	155.536
			Control average		561.791	16.9243	258.245	22274.8	6.38849	12.6198	19.0083
		Fold change	C17	Control 1	1.22411	1.2234	1.35616	1.34877	1.23628	1.35617	1.31587
			C18	Control 2	0.869256	0.672109	0.689898	0.769203	0.478464	0.076661	0.211702
			C19	Control 3	0.897693	0.959808	0.939209	1.04137	1.14562	0.871121	0.963379
			C20	Control 4	1.03677	1.24334	1.05927	0.592786	1.01612	0.992964	1.00075
			C21	Control 5	0.972178	0.901344	0.955466	1.24787	1.12351	1.70309	1.5083
			KO17	gSPNS1 cKO 1	2.22409	52.9402	2.92434	1.35752	6.83721	9.81066	8.81132
			KO18	gSPNS1 cKO 2	1.41424	65.1969	2.3979	1.3109	6.4759	7.91092	7.42863
			KO19	gSPNS1 cKO 3	1.07599	32.4114	1.8044	0.885335	5.09513	7.11562	6.43655
			KO20	gSPNS1 cKO 4	0.985513	23.0052	2.12499	1.39268	6.2226	9.17465	8.1825
	Liver-Phospholipids				Total (pmol/mg protein )
					Total LPC	Total LPE	Total PC	Total PE	Total LPC-P	Total PI	Total SM	Total PC-P	Total PE-P
			C17	Control 1	5.49458	2.83991	131.002	44.7668	0.0375867	67.2706	3.93265	2.30209	0.941867
			C18	Control 2	2.80704	1.91817	72.6521	29.7752	0.0184002	37.5762	2.49776	1.26985	0.611068
			C19	Control 3	3.11794	2.21774	92.2613	33.9601	0.0351712	33.98	3.89351	2.18128	0.978979
			C20	Control 4	2.82246	2.08893	112.73	39.001	0.0264232	16.5978	4.42704	2.37208	0.992305
			C21	Control 5	4.63511	3.0096	115.408	45.3858	0.0395714	68.5713	4.39612	2.13729	0.990331
			KO17	gSPNS1 cKO 1	18.2911	6.86837	147.962	54.9299	0.165618	58.6852	4.84278	4.04777	1.74048
			KO18	gSPNS1 cKO 2	21.4945	6.63355	123.572	41.1676	0.183199	51.9231	3.88611	3.44448	1.42043
			KO19	gSPNS1 cKO 3	10.5222	4.20057	90.5715	31.4283	0.116503	44.5981	3.41494	2.59169	1.09604
			KO20	gSPNS1 cKO 4	13.9443	6.4729	118.734	48.0561	0.136211	58.1432	5.27842	3.31714	1.61069
			Control average		3.77543	2.41487	104.811	38.5778	0.0314305	44.7992	3.82942	2.05252	0.90291
		Fold change	C17	Control 1	1.45535	1.17601	1.24989	1.16043	1.19587	1.5016	1.02696	1.12159	1.04315
			C18	Control 2	0.743503	0.794315	0.693175	0.771821	0.585425	0.838769	0.652256	0.618678	0.676776
			C19	Control 3	0.82585	0.918369	0.880267	0.880303	1.11901	0.758496	1.01674	1.06273	1.08425
			C20	Control 4	0.747587	0.865028	1.07556	1.01097	0.840685	0.370494	1.15606	1.15569	1.09901
			C21	Control 5	1.22771	1.24628	1.10111	1.17647	1.25901	1.53064	1.14799	1.0413	1.09682
			KO17	gSPNS1 cKO 1	4.84479	2.8442	1.4117	1.42387	5.26932	1.30996	1.26463	1.9721	1.92763
			KO18	gSPNS1 cKO 2	5.69328	2.74696	1.179	1.06713	5.8287	1.15902	1.01481	1.67817	1.57317
			KO19	gSPNS1 cKO 3	2.78703	1.73946	0.864144	0.814674	3.70669	0.995512	0.891766	1.26269	1.2139
			KO20	gSPNS1 cKO 4	3.69345	2.68044	1.13285	1.24569	4.33371	1.29786	1.37839	1.61613	1.78389
	Lysosomes-liver	Normalized to IS		Total (uM)
		protein conc (mg/ml)		Cer	HexCer	Hex2Cer	SM	total Sph	Sph d18:0	Sph d18:1	Normalization factor
		0.619514	C1	27.3652	49.7258	31.1405	717.902	3.25618	0.39206	2.86412	5.42565
		0.114182	C2	3.99524	4.96085	2.89026	65.4837	0.804529	0.073215	0.731314	1
		0.171752	C3	2.5914	4.38134	3.01528	53.6942	0.354739	0.0717663	0.282973	1.50419
		1.01088	KO1	46.7414	94.6414	88.7075	556.464	11.0912	1.27243	9.81873	1.14489
		0.88295	KO2	41.4047	26.5387	79.781	270.989	10.3557	1.56601	8.78973	1
		1.58658	KO3	71.4903	111.986	178.336	525.366	18.6338	3.38258	15.2513	1.7969
			cKO/control	4.70185	3.94741	9.36198	1.61612	9.07738	11.5839	8.73031
		Normalized to protein amount		Cer	HexCer	Hex2Cer	SM	total Sph	Sph d18:0	Sph d18:1
			C1	5.04367	9.16495	5.73949	132.316	0.600146	0.0722604	0.527886
			C2	3.99524	4.96085	2.89026	65.4837	0.804529	0.073215	0.731314
			C3	1.72279	2.91276	2.00459	35.6965	0.235834	0.047711	0.188123
			KO1	40.8261	82.6641	77.4811	486.041	9.68752	1.1114	8.57612
			KO2	41.4047	26.5387	79.781	270.989	10.3557	1.56601	8.78973
			KO3	39.7853	62.3215	99.2461	292.373	10.37	1.88245	8.48752
			cKO/control	11.338	10.0668	24.1207	4.4943	18.5389	23.6034	17.8629
			control average	3.58723	5.67952	3.54478	77.8321	0.546837	0.0643955	0.482441
		Fold change		Cer	HexCer	Hex2Cer	SM	total Sph	Sph d18:0	Sph d18:1
			C1	1.40601	1.61368	1.61914	1.70002	1.09749	1.12213	1.0942
			C2	1.11374	0.873463	0.815357	0.841345	1.47124	1.13696	1.51586
			C3	0.480255	0.512854	0.565504	0.458634	0.43127	0.740906	0.38994
			KO1	11.3809	14.5548	21.8578	6.24473	17.7156	17.259	17.7765
			KO2	11.5422	4.67271	22.5066	3.48171	18.9375	24.3186	18.2193
			KO3	11.0908	10.973	27.9978	3.75645	18.9636	29.2327	17.5929
	Lysosome-PLs	Normalize to IS		Total (uM)
		protein conc (mg/ml)		LPC	LPE	PC	PE				Normalization factor
		0.619514	C1	72.5543	31.4272	63.6159	16.2471				5.42565
		0.114182	C2	30.3888	10.135	58.0399	14.573				1
		0.171752	C3	22.69	7.50871	85.5598	16.7899				1.50419
		1.01088	KO1	1192.76	195.193	310.434	108.117				1.14489
		0.88295	KO2	1218.44	274.939	1726.41	491.73				1
		1.58658	KO3	1991	336.454	680.197	181.045				1.7969
			cKO/control	35.0401	16.4371	13.1121	16.4018
		Normalized to protein amount		LPC	LPE	PC	PE
			C1	13.3725	5.79234	11.725	2.9945
			C2	30.3888	10.135	58.0399	14.573
			C3	15.0846	4.99187	56.881	11.1621
			KO1	1041.81	170.491	271.147	94.4339
			KO2	1218.44	274.939	1726.41	491.73
			KO3	1108.02	187.241	378.538	100.754
			cKO/control	57.2388	30.2435	18.7617	23.9098
			control average	19.6153	6.97308	42.2153	9.57653
		Fold change		LPC	LPE	PC	PE
			C1	0.681737	0.830673	0.277744	0.312692
			C2	1.54924	1.45345	1.37485	1.52174
			C3	0.769021	0.715878	1.3474	1.16557
			KO1	53.1121	24.4499	6.42296	9.86098
			KO2	62.117	39.4286	40.8952	51.3474
			KO3	56.4874	26.852	8.96685	10.5209
			cKO/control	57.2388	30.2435	18.7617	23.9098

## Sheet: Figure 5 &S7
Figure 5	WB quantification	HMOX1	Control	gSpns1-cKO
			3.52391e+06	3.01826e+06
			1.95521e+06	5.40896e+06
			1.58144e+06	3972696
		ATF4	Control	gSpns1-cKO
			3.84425e+07	1.13043e+06
			3.9517e+07	347762
			3.21466e+07	218556
		AKT	Control	gSpns1-cKO
			5232980	4.77206e+06
			5.40341e+06	5.96577e+06
			5.96006e+06	6.28684e+06
		OPA1	Control	gSpns1-cKO
			1.62031e+06	742085
			1.53763e+06	679011
			1.36945e+06	502788
		VDAC	Control	gSpns1-cKO
			198108	322386
			306644	287726
			332484	411017
		MPRS35	Control	gSpns1-cKO
			184446	150440
			86689.5	196089
			86885.6	145670
		pAkt	Control	gSpns1-cKO
			0.649285	0.362317
			0.535262	0.226233
			0.552076	0.347645
Figure S7		p-Akt	WT	Spns1-/-	NPC-/-
			1.40901e+07	5.69402e+06	1.81971e+07
			1.1861e+07	4.57902e+06	15237072
			1.18999e+07	5.46939e+06	1.7532e+07
